# Supplementary material for: Evolution and dynamics of megaplasmids with genome sizes larger than 100 kb in the Bacillus cereus group
Source: BMC Evol Biol. 2013 Dec 2;13:262. doi: 10.1186/1471-2148-13-262 (PMC4219350; doi:10.1186/1471-2148-13-262)
Supplement: Additional file 4: Table S3 — Plasmid and replication-associated protein information of the 1285 plasmids with putative minireplicon. [file 1471-2148-13-262-S4.xlsx]

## Sheet: Sheet1
Table S3 Plasmid and replication-associated protein information of the 1285 plasmids with putative minireplicon
Plasmid Acc. No	Size (bp)	Replication-associated protein Acc. No.	HMM	Start	End	Strand	Protein annotaion	Host strain	Plasmid name
NC_009931.1	172728	YP_001522343.1	ParBc	25556	26356	+	hypothetical protein	Acaryochloris marina MBIC11017	plasmid pREB6
NC_009931.1	172728	YP_001522434.1	ParBc	112417	113517	+	streptomycin biosynthesis operon regulatory protein 2C putative	Acaryochloris marina MBIC11017	plasmid pREB6
NC_009929.1	226680	YP_001521834.1	ParBc	16057	17118	+	hypothetical protein	Acaryochloris marina MBIC11017	plasmid pREB4
NC_009928.1	273121	YP_001521490.1	ParBc	47591	48616	-	hypothetical protein	Acaryochloris marina MBIC11017	plasmid pREB3
NC_009928.1	273121	YP_001521719.1	ParBc	205215	206147	+	ParB family chromosome partitioning protein	Acaryochloris marina MBIC11017	plasmid pREB3
NC_009927.1	356087	YP_001521068.1	ParBc	19846	20796	+	ParB family chromosome partitioning protein	Acaryochloris marina MBIC11017	plasmid pREB2
NC_009926.1	374161	YP_001520697.1	ParBc	42274	43341	-	hypothetical protein	Acaryochloris marina MBIC11017	plasmid pREB1
NC_009926.1	374161	YP_001520904.1	ParBc	256030	256938	+	ParB family chromosome partitioning protein	Acaryochloris marina MBIC11017	plasmid pREB1
NC_009926.1	374161	YP_001520963.1	ParBc	320160	321038	-	ParB family chromosome partitioning protein	Acaryochloris marina MBIC11017	plasmid pREB1
NC_013212.1	49961	YP_003189540.1	RPA	14447	15547	-	plasmid replication initiator RepA	Acetobacter pasteurianus IFO 3283-01	plasmid pAPA01-030
NC_013211.1	182940	YP_003189510.1	RepA_C	171897	172820	-	plasmid replication initiator RepA	Acetobacter pasteurianus IFO 3283-01	plasmid pAPA01-020
NC_013210.1	191799	YP_003189230.1	RP-C	73078	74394	-	replication protein C	Acetobacter pasteurianus IFO 3283-01	plasmid pAPA01-011
NC_013210.1	191799	YP_003189195.1	RepA_C	31135	32058	+	plasmid replication initiator RepA	Acetobacter pasteurianus IFO 3283-01	plasmid pAPA01-011
NC_017151.1	49961	YP_005503102.1	RPA	14447	15547	-	plasmid replication initiator RepA	Acetobacter pasteurianus IFO 3283-01-42C	plasmid pAPA42C_030
NC_017105.1	182940	YP_005479757.1	RepA_C	171897	172820	-	plasmid replication initiator RepA	Acetobacter pasteurianus IFO 3283-01-42C	plasmid pAPA42C_020
NC_017104.1	191799	YP_005479477.1	RP-C	73078	74394	-	replication protein C	Acetobacter pasteurianus IFO 3283-01-42C	plasmid pAPA42C_011
NC_017104.1	191799	YP_005479442.1	RepA_C	31135	32058	+	plasmid replication initiator RepA	Acetobacter pasteurianus IFO 3283-01-42C	plasmid pAPA42C_011
NC_017119.1	49961	YP_005485702.1	RPA	14447	15547	-	plasmid replication initiator RepA	Acetobacter pasteurianus IFO 3283-03	plasmid pAPA03-030
NC_017118.1	182940	YP_005485672.1	RepA_C	171897	172820	-	plasmid replication initiator RepA	Acetobacter pasteurianus IFO 3283-03	plasmid pAPA03-020
NC_017101.1	191427	YP_005479294.1	RP-C	72706	74022	-	replication protein C	Acetobacter pasteurianus IFO 3283-03	plasmid pAPA03-010
NC_017101.1	191427	YP_005479259.1	RepA_C	30763	31686	+	plasmid replication initiator RepA	Acetobacter pasteurianus IFO 3283-03	plasmid pAPA03-010
NC_017110.1	49961	YP_005482419.1	RPA	14447	15547	-	plasmid replication initiator RepA	Acetobacter pasteurianus IFO 3283-07	plasmid pAPA07-030
NC_017122.1	182940	YP_005488537.1	RepA_C	171897	172820	-	plasmid replication initiator RepA	Acetobacter pasteurianus IFO 3283-07	plasmid pAPA07-020
NC_017143.1	191427	YP_005497533.1	RP-C	72706	74022	-	replication protein C	Acetobacter pasteurianus IFO 3283-07	plasmid pAPA07-010
NC_017143.1	191427	YP_005497498.1	RepA_C	30763	31686	+	plasmid replication initiator RepA	Acetobacter pasteurianus IFO 3283-07	plasmid pAPA07-010
NC_017114.1	49961	YP_005485283.1	RPA	14447	15547	-	plasmid replication initiator RepA	Acetobacter pasteurianus IFO 3283-12	plasmid pAPA12-030
NC_017113.1	182940	YP_005485253.1	RepA_C	171897	172820	-	plasmid replication initiator RepA	Acetobacter pasteurianus IFO 3283-12	plasmid pAPA12-020
NC_017136.1	191411	YP_005492077.1	RP-C	72690	74006	-	replication protein C	Acetobacter pasteurianus IFO 3283-12	plasmid pAPA12-014
NC_017127.1	49961	YP_005491373.1	RPA	14447	15547	-	plasmid replication initiator RepA	Acetobacter pasteurianus IFO 3283-22	plasmid pAPA22-030
NC_017126.1	182940	YP_005491343.1	RepA_C	171897	172820	-	plasmid replication initiator RepA	Acetobacter pasteurianus IFO 3283-22	plasmid pAPA22-020
NC_017117.1	191427	YP_005485392.1	RP-C	72706	74022	-	replication protein C	Acetobacter pasteurianus IFO 3283-22	plasmid pAPA22-010
NC_017117.1	191427	YP_005485357.1	RepA_C	30763	31686	+	plasmid replication initiator RepA	Acetobacter pasteurianus IFO 3283-22	plasmid pAPA22-010
NC_017147.1	49961	YP_005500301.1	RPA	14447	15547	-	plasmid replication initiator RepA	Acetobacter pasteurianus IFO 3283-26	plasmid pAPA26-030
NC_017131.1	182940	YP_005491761.1	RepA_C	171897	172820	-	plasmid replication initiator RepA	Acetobacter pasteurianus IFO 3283-26	plasmid pAPA26-020
NC_017130.1	191419	YP_005491481.1	RP-C	72698	74014	-	replication protein C	Acetobacter pasteurianus IFO 3283-26	plasmid pAPA26-013
NC_017130.1	191419	YP_005491446.1	RepA_C	30763	31686	+	plasmid replication initiator RepA	Acetobacter pasteurianus IFO 3283-26	plasmid pAPA26-013
NC_017135.1	49961	YP_005491973.1	RPA	14447	15547	-	plasmid replication initiator RepA	Acetobacter pasteurianus IFO 3283-32	plasmid pAPA32-030
NC_017149.1	182940	YP_005500510.1	RepA_C	171897	172820	-	plasmid replication initiator RepA	Acetobacter pasteurianus IFO 3283-32	plasmid pAPA32-020
NC_017134.1	191443	YP_005491837.1	RP-C	72722	74038	-	replication protein C	Acetobacter pasteurianus IFO 3283-32	plasmid pAPA32-012
NC_017134.1	191443	YP_005491802.1	RepA_C	30763	31686	+	plasmid replication initiator RepA	Acetobacter pasteurianus IFO 3283-32	plasmid pAPA32-012
NC_005793.1	76958	NP_990917.1	TrfA	60241	61110	-	TrfA	Achromobacter denitrificans	plasmid pEST4011
NC_005793.1	76958	NP_990879.1	KfrA_N	1225	2241	-	KfrA	Achromobacter denitrificans	plasmid pEST4011
NC_014641.1	98156	YP_003982597.1	_	56026	60762	-	DNA primase TraC	Achromobacter xylosoxidans A8	plasmid pA81
NC_006830.1	98192	YP_195827.1	TrfA	60	1286	-	replication initiation protein	Achromobacter xylosoxidans A8	plasmid pA81
NC_006830.1	98192	YP_195886.1	_	56032	60765	-	DNA replication primase	Achromobacter xylosoxidans A8	plasmid pA81
NC_014642.1	247895	YP_003982882.1	Toprim_N	234653	236428	+	DNA primase 2	Achromobacter xylosoxidans A8	plasmid pA82
NC_014642.1	247895	YP_003982641.1	Rep_3	1	1509	+	initiator RepB protein	Achromobacter xylosoxidans A8	plasmid pA82
NC_011299.1	28649	YP_002261299.1	_	21432	21908	+	putative RepA protein	Acidianus hospitalis W1	plasmid pAH1
NC_009470.1	37415	YP_001220317.1	RP-C	27154	28509	-	replication protein C	Acidiphilium cryptum JF-5	plasmid pACRY04
NC_009469.1	88953	YP_001220260.1	RP-C	49198	50559	-	replication protein C	Acidiphilium cryptum JF-5	plasmid pACRY03
NC_009468.1	187422	YP_001220061.1	RP-C	19016	20407	-	replication protein C	Acidiphilium cryptum JF-5	plasmid pACRY02
NC_009468.1	187422	YP_001220186.1	RepA_C	153446	154381	+	plasmid encoded RepA protein	Acidiphilium cryptum JF-5	plasmid pACRY02
NC_009467.1	203589	YP_001220031.1	RP-C	185171	186562	-	replication protein C	Acidiphilium cryptum JF-5	plasmid pACRY01
NC_015188.1	40588	YP_004285748.1	RP-C	1	1404	+	replication protein C	Acidiphilium multivorum AIU301	plasmid pACMV4
NC_015179.1	54248	YP_004277223.1	RP-C	1	1362	+	replication protein C	Acidiphilium multivorum AIU301	plasmid pACMV3
NC_015187.1	65564	YP_004285679.1	RP-C	1	1353	+	replication protein C	Acidiphilium multivorum AIU301	plasmid pACMV2
NC_015187.1	65564	YP_004285727.1	_	47721	48302	-	replication protein	Acidiphilium multivorum AIU301	plasmid pACMV2
NC_015178.1	271573	YP_004277217.1	RP-C	264715	266115	-	replication protein C	Acidiphilium multivorum AIU301	plasmid pACMV1
NC_015178.1	271573	YP_004277221.1	RepA_C	269078	270001	-	putative replication protein RepA	Acidiphilium multivorum AIU301	plasmid pACMV1
NC_010600.1	65158	YP_001837324.1	RepC	38145	39233	+	plasmid replication-like protein	Acidithiobacillus caldus	plasmid pTcM1
NC_010600.1	65158	YP_001837294.1	_	1373	2686	-	plasmid replication-like protein	Acidithiobacillus caldus	plasmid pTcM1
NC_015854.1	29704	YP_004750536.1	_	26560	27873	+	plasmid replication-like protein	Acidithiobacillus caldus SM-1	plasmid pLAtc3
NC_015851.1	251782	YP_004750471.1	ParBc	236800	237795	+	hypothetical protein	Acidithiobacillus caldus SM-1	plasmid megaplasmid
NC_008766.1	63609	YP_974111.1	TrfA	24992	26215	+	TrfA family protein	Acidovorax sp. JS42	plasmid pAOVO02
NC_008766.1	63609	YP_974133.1	KfrA_N	51182	52189	+	hypothetical protein	Acidovorax sp. JS42	plasmid pAOVO02
NC_008765.1	72689	YP_974055.1	RPA	50359	51294	-	hypothetical protein	Acidovorax sp. JS42	plasmid pAOVO01
NC_008765.1	72689	YP_974054.1	KfrA_N	47762	48805	-	hypothetical protein	Acidovorax sp. JS42	plasmid pAOVO01
NC_010481.1	29823	YP_001736296.1	Rep_3	357	1244	+	RepA_AB	Acinetobacter baumannii	plasmid pABIR
NC_017163.1	74451	YP_005516354.1	Replicase	50472	51647	+	Replicase	Acinetobacter baumannii 1656-2	plasmid ABKp1
NC_010605.1	28279	YP_001840858.1	Rep_3	375	1325	+	replicase	Acinetobacter baumannii ACICU	plasmid pACICU1
NC_010605.1	28279	YP_001840862.1	Rep_3	4468	5415	-	replicase	Acinetobacter baumannii ACICU	plasmid pACICU1
NC_010606.1	64366	YP_001840886.1	Replicase	195	1307	+	plasmid replicase protein	Acinetobacter baumannii ACICU	plasmid pACICU2
NC_010404.1	94413	YP_001708702.1	Rep_3	746	1918	+	putative replication protein	Acinetobacter baumannii AYE	plasmid p3ABAYE
NC_017848.1	77528	YP_006291700.1	Replicase	14178	15341	-	Primase C terminal 1 28PriCT-1 29 2FReplicase family	Acinetobacter baumannii MDR-TJ	plasmid pABTJ1
NC_017172.1	20301	YP_005527825.1	Rep_3	3486	4313	+	replication initiator protein	Acinetobacter baumannii MDR-ZJ06	plasmid pMDR-ZJ06
NC_010398.1	24922	YP_001705678.1	Rep_3	560	1492	+	DNA replication protein	Acinetobacter baumannii SDF	plasmid p3ABSDF
NC_010398.1	24922	YP_001705685.1	Rep_3	6866	7846	+	DNA replication protein	Acinetobacter baumannii SDF	plasmid p3ABSDF
NC_010398.1	24922	YP_001705694.1	Rep_3	15669	16580	-	replication protein	Acinetobacter baumannii SDF	plasmid p3ABSDF
NC_010396.1	25014	YP_001700728.1	Rep_3	493	1386	+	putative replication protein	Acinetobacter baumannii SDF	plasmid p2ABSDF
NC_010396.1	25014	YP_001700748.1	Rep_3	18356	19375	+	putative replication protein	Acinetobacter baumannii SDF	plasmid p2ABSDF
NC_017166.1	70894	YP_005516442.1	Replicase	30309	31484	+	plasmid replicase protein	Acinetobacter baumannii TCDC-AB0715	plasmid p2ABTCDC0715
NC_017965.1	57884	YP_006381636.1	RPA	39938	40981	+	putative plasmid replication-associated protein	Advenella kashmirensis WT001	plasmid pWTk445
NC_009476.1	24716	YP_001220601.1	_	2018	3460	-	replication protein	Aeromonas bestiarum	plasmid pAb5S9
NC_006143.1	84749	YP_067811.1	_	1	1380	+	putative replication protein	Aeromonas caviae	plasmid pFBAOT6
NC_006143.1	84749	YP_067825.1	_	11394	13088	-	DNA primase TraC3	Aeromonas caviae	plasmid pFBAOT6
NC_010919.1	45909	YP_001966818.1	_	1	1380	+	replication protein	Aeromonas hydrophila	plasmid pRA3
NC_010919.1	45909	YP_001966832.1	_	11394	13088	-	DNA primase TraC3	Aeromonas hydrophila	plasmid pRA3
NC_012885.1	143963	YP_002995501.1	_	1007	2071	+	plasmid replication protein RepA	Aeromonas hydrophila	plasmid pRA1
NC_009350.1	155098	YP_001144227.1	_	1667	2620	-	putative plasmid replication protein repA	Aeromonas salmonicida subsp. salmonicida A449	plasmid 5
NC_009350.1	155098	YP_001144242.1	_	17623	18576	-	putative plasmid replication protein repA	Aeromonas salmonicida subsp. salmonicida A449	plasmid 5
NC_009349.1	166749	YP_001144170.1	_	113046	114737	-	DNA primase	Aeromonas salmonicida subsp. salmonicida A449	plasmid 4
NC_014629.1	23886	YP_003966109.1	IncFII_repA	9019	10026	-	replication protein	Aggregatibacter actinomycetemcomitans D11S-1	plasmid S57
NC_013438.1	31045	YP_003264485.1	Rep_3	1554	2531	+	replication initiator protein	Aggregatibacter actinomycetemcomitans D11S-1	plasmid S25
NC_003065.3	214233	NP_396562.1	RP-C	54905	56224	+	replication initiation protein RepC	Agrobacterium fabrum str. C58	plasmid Ti
NC_003064.2	542868	NP_395941.2	RP-C	2606	3820	+	replication initiation protein RepC	Agrobacterium fabrum str. C58	plasmid At
NC_011994.1	44420	YP_002559307.1	_	33553	34263	+	replication protein A	Agrobacterium radiobacter K84	plasmid pAgK84
NC_011990.1	184668	YP_002551336.1	RP-C	132544	133863	+	replication initiation protein RepC	Agrobacterium radiobacter K84	plasmid pAtK84b
NC_011987.1	388169	YP_002546571.1	RP-C	16592	17905	+	replication initiation protein RepC	Agrobacterium radiobacter K84	plasmid pAtK84c
NC_011987.1	388169	YP_002546614.1	RP-C	57333	58628	+	replication protein C	Agrobacterium radiobacter K84	plasmid pAtK84c
NC_010841.1	185462	YP_001961073.1	RP-C	127481	128692	+	replication initiation protein RepC	Agrobacterium rhizogenes	plasmid pRi2659
NC_010841.1	185462	YP_001961038.1	ParBc	88656	90407	+	plasmid partitioning protein	Agrobacterium rhizogenes	plasmid pRi2659
NC_002575.1	217594	NP_066715.1	RP-C	162503	163714	+	replication initiation protein RepC	Agrobacterium rhizogenes	plasmid pRi1724
NC_015184.1	601551	YP_004280072.1	RP-C	2509	3723	+	replication protein C	Agrobacterium sp. H13-3	plasmid pAspH13-3a
NC_015184.1	601551	YP_004280384.1	_	273561	274589	+	replication primase	Agrobacterium sp. H13-3	plasmid pAspH13-3a
NC_006277.2	44420	YP_086770.1	_	18182	18892	+	replicating protein RepA	Agrobacterium tumefaciens	plasmid pAgK84
NC_002377.1	194140	NP_059764.1	RP-C	109976	111295	+	replication initiation protein RepC	Agrobacterium tumefaciens	plasmid Ti
NC_002147.1	206479	NP_053261.1	RP-C	20643	21962	+	replication initiation protein RepC	Agrobacterium tumefaciens	plasmid pTi-SAKURA
NC_002147.1	206479	NP_053289.1	ParBc	48070	49983	+	plasmid partitioning protein	Agrobacterium tumefaciens	plasmid pTi-SAKURA
NC_010929.1	244978	YP_001967489.1	RP-C	103097	104311	+	replication initiation protein RepC	Agrobacterium tumefaciens	plasmid Ti plasmid pTiBo542
NC_010929.1	244978	YP_001967492.1	RP-C	107805	109124	+	replication initiation protein RepC	Agrobacterium tumefaciens	plasmid Ti plasmid pTiBo542
NC_011986.1	78730	YP_002546473.1	RP-C	2673	3887	+	replication initiation protein RepC	Agrobacterium vitis S4	plasmid pAtS4a
NC_011986.1	78730	YP_002546547.1	RP-C	73663	74943	+	replication protein C	Agrobacterium vitis S4	plasmid pAtS4a
NC_011991.1	130435	YP_002551385.1	RP-C	2674	3903	+	replication initiation protein RepC	Agrobacterium vitis S4	plasmid pAtS4b
NC_011984.1	211620	YP_002542551.1	RP-C	2556	3833	+	replication initiation protein RepC	Agrobacterium vitis S4	plasmid pAtS4c
NC_011982.1	258824	YP_002539983.1	RP-C	2487	3731	+	replication initiation protein RepC	Agrobacterium vitis S4	plasmid pTiS4
NC_011982.1	258824	YP_002540092.1	RP-C	144222	145484	+	replication protein C	Agrobacterium vitis S4	plasmid pTiS4
NC_011981.1	631775	YP_002539454.1	RP-C	2470	3684	+	replication initiation protein RepC	Agrobacterium vitis S4	plasmid pAtS4e
NC_014911.1	78982	YP_004129049.1	TrfA	45090	46310	-	trfa family protein	Alicycliphilus denitrificans BC	plasmid pALIDE02
NC_014911.1	78982	YP_004129019.1	KfrA_N	15773	16804	-	hypothetical protein	Alicycliphilus denitrificans BC	plasmid pALIDE02
NC_014908.1	119718	YP_004124088.1	Rep_3	117756	118919	-	initiator RepB protein	Alicycliphilus denitrificans BC	plasmid pALIDE01
NC_015423.1	75488	YP_004390625.1	RPA	49684	50646	+	Replication initiator protein A	Alicycliphilus denitrificans K601	plasmid pALIDE201
NC_013207.1	87298	YP_003186489.1	ParBc	52918	54291	+	ParB domain-containing protein nuclease	Alicyclobacillus acidocaldarius subsp. acidocaldarius DSM 446	plasmid pAACI02
NC_013206.1	91726	YP_003186423.1	ParBc	70782	72017	-	ParB domain-containing protein nuclease	Alicyclobacillus acidocaldarius subsp. acidocaldarius DSM 446	plasmid pAACI01
NC_016850.1	32073	YP_005230874.1	Rep_3	19206	20249	+	initiator RepB protein	Aliivibrio fischeri	plasmid pCG103-32
NC_016853.1	48951	YP_005231014.1	_	5645	5992	-	DNA primase TraC	Aliivibrio fischeri	plasmid pES657-44
NC_016853.1	48951	YP_005231080.1	_	44360	45934	+	DNA primase	Aliivibrio fischeri	plasmid pES657-44
NC_016851.1	76221	YP_005230945.1	Rep_3	41765	42832	+	Replication protein	Aliivibrio fischeri	plasmid pKB1A97-67
NC_013862.1	39929	YP_003456942.1	Rep_3	39053	39898	+	initiator RepB protein	Allochromatium vinosum DSM 180	plasmid pALVIN02
NC_013852.1	102242	YP_003445082.1	TrfA	22964	23830	+	Replication initiator protein A	Allochromatium vinosum DSM 180	plasmid pALVIN01
NC_013852.1	102242	YP_003445171.1	Rep_3	97831	98688	+	initiator RepB protein	Allochromatium vinosum DSM 180	plasmid pALVIN01
NC_010852.1	23290	YP_001965289.1	Prim-Pol	19233	20189	+	N-terminal primase-polymerase 28primpol 29-domain containing protein	Amycolatopsis mediterranei	plasmid pMEA100
NC_010852.1	23290	YP_001965266.1	_	1	1113	+	replication initiator protein	Amycolatopsis mediterranei	plasmid pMEA100
NC_015561.1	106784	YP_004483540.1	_	26693	27778	-	Replication protein Rep	Amycolicicoccus subflavus DQS3-9A1	plasmid pAS9A-2
NC_007411.1	35762	YP_320267.1	ParBc	21920	22882	-	ParB family protein	Anabaena variabilis ATCC 29413	plasmid B
NC_007412.1	300758	YP_320341.1	Prim-Pol	93783	94781	+	hypothetical protein	Anabaena variabilis ATCC 29413	plasmid C
NC_007410.1	366354	YP_320014.1	ParBc	129424	130554	-	ParB family protein	Anabaena variabilis ATCC 29413	plasmid A
NC_013164.1	115566	YP_003142377.1	RepA_N	62107	62880	+	replication initiator A domain-containing protein	Anaerococcus prevotii DSM 20548	plasmid pAPRE01
NC_006823.1	207355	YP_195369.1	_	70074	71492	-	putative replication protein	Aromatoleum aromaticum EbN1	plasmid 1
NC_006824.1	223670	YP_195594.1	_	47373	50978	-	plasmid-specific DNA primase	Aromatoleum aromaticum EbN1	plasmid 2
NC_006824.1	223670	YP_195689.1	_	158954	160135	-	putative replication protein	Aromatoleum aromaticum EbN1	plasmid 2
NC_008713.1	300725	YP_950233.1	ParBc	68081	69421	+	partitioning protein parB family	Arthrobacter aurescens TC1	plasmid TC2
NC_008712.1	328237	YP_949952.1	Toprim_N	80578	81669	-	DNA primase	Arthrobacter aurescens TC1	plasmid TC1
NC_011881.1	158475	YP_002478564.1	KfrA_N	153314	153958	-	hypothetical protein	Arthrobacter chlorophenolicus A6	plasmid pACHL02
NC_011879.1	426858	YP_002477993.1	KfrA_N	226292	226882	-	hypothetical protein	Arthrobacter chlorophenolicus A6	plasmid pACHL01
NC_015147.1	94456	YP_004243486.1	ParBc	90554	91900	-	ParB-like partition protein	Arthrobacter phenanthrenivorans Sphe3	plasmid pASPHE302
NC_015146.1	190450	YP_004243280.1	_	89203	90018	-	DNA replication protein	Arthrobacter phenanthrenivorans Sphe3	plasmid pASPHE301
NC_015146.1	190450	YP_004243357.1	_	164713	165528	-	DNA replication protein	Arthrobacter phenanthrenivorans Sphe3	plasmid pASPHE301
NC_010494.1	99213	YP_001742012.1	ParBc	68915	70240	-	putative ParB	Arthrobacter sp. AK-1	plasmid pSI-1
NC_010492.1	49633	YP_001740100.1	ParBc	27068	28513	+	ParB family partitioning protein	Arthrobacter sp. Chr15	plasmid pChr15
NC_008538.1	115507	YP_829350.1	ParBc	70484	71839	+	ParB family protein	Arthrobacter sp. FB24	plasmid 2
NC_018532.1	231551	YP_006664346.1	ParBc	92124	93470	+	partitioning protein 2C parB-family	Arthrobacter sp. Rue61a	plasmid p232
NC_014819.1	160346	YP_004089538.1	RPA	74792	75997	+	Replication initiator protein A	Asticcacaulis excentricus CB 48	plasmid pASTEX02
NC_014818.1	244260	YP_004089350.1	RPA	59654	60757	+	Replication initiator protein A	Asticcacaulis excentricus CB 48	plasmid pASTEX01
NC_016597.1	167364	YP_004987621.1	RepA_C	106264	107202	-	putative plasmid replication protein 28RepA-like 29	Azospirillum brasilense Sp245	plasmid AZOBR_p6
NC_016596.1	690334	YP_004987523.1	RPA	668835	669797	-	hypothetical protein	Azospirillum brasilense Sp245	plasmid AZOBR_p4
NC_016595.1	778798	YP_004986832.1	_	733787	735085	+	putative Plasmid replication protein	Azospirillum brasilense Sp245	plasmid AZOBR_p3
NC_016618.1	912449	YP_005033164.1	ParBc	322933	323829	-	chromosome partitioning protein	Azospirillum brasilense Sp245	plasmid AZOBR_p2
NC_016618.1	912449	YP_005033632.1	ParBc	784793	785641	-	putative chromosome-partitioning protein parB	Azospirillum brasilense Sp245	plasmid AZOBR_p2
NC_016594.1	1766028	YP_004985252.1	RepA_C	921973	922944	-	putative Plasmid replication protein	Azospirillum brasilense Sp245	plasmid AZOBR_p1
NC_016594.1	1766028	YP_004984517.1	_	188448	189149	+	putative Repressor protein C	Azospirillum brasilense Sp245	plasmid AZOBR_p1
NC_016594.1	1766028	YP_004985050.1	_	718957	720135	+	DNA replication and repair protein recF	Azospirillum brasilense Sp245	plasmid AZOBR_p1
NC_016588.1	295744	YP_004975742.1	RepA_C	191968	192912	-	putative plasmid replication protein 28RepA-like 29	Azospirillum lipoferum 4B	plasmid AZO_p6
NC_016624.1	478032	YP_005041467.1	RepA_C	435061	435990	-	putative plasmid replication protein 28RepA-like 29	Azospirillum lipoferum 4B	plasmid AZO_p5
NC_016624.1	478032	YP_005041349.1	_	295969	297474	+	Replicative DNA helicase	Azospirillum lipoferum 4B	plasmid AZO_p5
NC_016587.1	645253	YP_004975100.1	Rep_3	116779	118167	+	hypothetical protein	Azospirillum lipoferum 4B	plasmid AZO_p4
NC_016623.1	648491	YP_005040762.1	Rrf2	242120	242572	-	putative transcriptional regulator 2C Rrf2 family	Azospirillum lipoferum 4B	plasmid AZO_p3
NC_016586.1	750123	YP_004974417.1	RPA	40563	41447	+	putative replication protein A	Azospirillum lipoferum 4B	plasmid AZO_p2
NC_016586.1	750123	YP_004974946.1	_	694284	695474	+	putative plasmid replication protein RepA	Azospirillum lipoferum 4B	plasmid AZO_p2
NC_016585.1	1040425	YP_004973563.1	RPA	56931	57878	+	Plasmid replication initiator RepA	Azospirillum lipoferum 4B	plasmid AZO_p1
NC_013860.1	261596	YP_003453305.1	RepA_C	733	1677	+	plasmid replication protein	Azospirillum sp. B510	plasmid pAB510f
NC_013859.1	537299	YP_003452890.1	RepA_C	1039	1968	+	plasmid replication protein	Azospirillum sp. B510	plasmid pAB510e
NC_013858.1	628837	YP_003452371.1	Rep_3	719	2113	+	replication initiator protein	Azospirillum sp. B510	plasmid pAB510d
NC_013857.1	681723	YP_003451840.1	_	2026	3540	+	plasmid replication protein	Azospirillum sp. B510	plasmid pAB510c
NC_013856.1	723779	YP_003451210.1	_	2095	3633	+	plasmid replication protein	Azospirillum sp. B510	plasmid pAB510b
NC_013856.1	723779	YP_003451392.1	_	205669	206541	-	DNA replication protein	Azospirillum sp. B510	plasmid pAB510b
NC_013855.1	1455109	YP_003450077.1	RPA	1956	3074	+	plasmid replication initiator protein	Azospirillum sp. B510	plasmid pAB510a
NC_002146.1	96231	NP_053193.1	Replicase	32577	34115	-	hypothetical protein	Bacillus anthracis	plasmid pXO2
NC_001496.1	181654	NP_052741.1	Tubulin	57659	58966	-	hypothetical protein	Bacillus anthracis	plasmid virulence plasmid PX01
NC_012655.1	94830	YP_002860650.1	Replicase	33130	34668	-	plasmid replication protein	Bacillus anthracis str. A0248	plasmid pXO2
NC_012656.1	181677	YP_002860761.1	Tubulin	57974	59281	-	plasmid replication protein RepX	Bacillus anthracis str. A0248	plasmid pXO1
NC_003981.1	94829	NP_653009.1	Replicase	32087	33625	-	plasmid replication protein	Bacillus anthracis str. A2012	plasmid pXO2
NC_003980.1	181677	NP_652832.1	Tubulin	57710	59017	-	hypothetical protein	Bacillus anthracis str. A2012	plasmid pXO1
NC_007323.3	94830	YP_016549.2	Replicase	32087	33625	-	plasmid replication protein	Bacillus anthracis str. 'Ames Ancestor'	plasmid pXO2
NC_007322.2	181677	YP_016398.2	Tubulin	57710	59017	-	hypothetical protein	Bacillus anthracis str. 'Ames Ancestor'	plasmid pXO1
NC_012577.1	94875	YP_002808711.1	Replicase	30522	32060	-	plasmid replication protein	Bacillus anthracis str. CDC 684	plasmid pX02
NC_012579.1	181773	YP_002811501.1	Tubulin	58017	59324	-	plasmid replication protein RepX	Bacillus anthracis str. CDC 684	plasmid pX01
NC_017727.1	94824	YP_006204187.1	Replicase	32087	33625	-	Replication initiation protein	Bacillus anthracis str. H9401	plasmid BAP2
NC_017727.1	94824	YP_006204190.1	_	35390	35776	+	replication-associated protein	Bacillus anthracis str. H9401	plasmid BAP2
NC_017726.1	181700	YP_006204007.1	Tubulin	57780	59087	-	Plasmid replication protein repX	Bacillus anthracis str. H9401	plasmid BAP1
NC_010934.1	190861	YP_002267894.1	Tubulin	115817	117124	-	hypothetical protein	Bacillus cereus	plasmid pBCXO1
NC_010933.1	209385	YP_002267735.1	_	169022	170335	+	DNA primase	Bacillus cereus	plasmid pBC210
NC_010924.1	270082	YP_001967229.1	Tubulin	95620	96927	-	plasmid replication protein RepX	Bacillus cereus	plasmid pCER270
NC_010916.1	272145	YP_001966601.1	Tubulin	58196	59503	-	FtsZ family 2C GTPase domain protein	Bacillus cereus	plasmid pPER272
NC_010921.1	272145	YP_001966927.1	Tubulin	58196	59503	-	FtsZ family 2C GTPase domain protein	Bacillus cereus	plasmid pPER272
NC_012473.1	179680	YP_002752896.1	Tubulin	41163	42470	-	plasmid replication protein RepX	Bacillus cereus 03BB102	plasmid p03BB102_179
NC_011656.1	45173	YP_002336118.1	_	43917	44924	-	replication protein	Bacillus cereus AH187	plasmid pAH187_45
NC_011655.1	270082	YP_002335832.1	Tubulin	39211	40518	-	plasmid replication protein RepX	Bacillus cereus AH187	plasmid pAH187_270
NC_011777.1	272145	YP_002454953.1	Tubulin	58196	59503	-	plasmid replication protein RepX	Bacillus cereus AH820	plasmid pAH820_272
NC_005707.1	208369	NP_982077.1	Tubulin	65964	67271	+	tubulin 2FFtsZ domain-containing protein	Bacillus cereus ATCC 10987	plasmid pBc10987
NC_014332.1	94469	YP_003787059.1	Replicase	33122	34660	-	plasmid replication protein	Bacillus cereus biovar anthracis str. CI	plasmid pCI-XO2
NC_014331.1	181907	YP_003786876.1	Tubulin	57769	59076	-	plasmid replication protein X2	Bacillus cereus biovar anthracis str. CI	plasmid pCI-XO1
NC_014331.1	181907	YP_003786979.1	_	153711	153914	+	plasmid replication protein RepX1	Bacillus cereus biovar anthracis str. CI	plasmid pCI-XO1
NC_007105.1	53501	YP_245945.1	ParA	291	1121	+	replication-associated protein	Bacillus cereus E33L	plasmid pE33L54
NC_007103.1	466370	YP_245710.1	_	213056	214372	-	DNA primase	Bacillus cereus E33L	plasmid pE33L466
NC_016794.1	55304	YP_005150336.1	ParA	24463	25284	+	Replication-associated protein	Bacillus cereus F837/76	plasmid pF837_55
NC_016794.1	55304	YP_005150312.1	_	8541	9389	-	DNA replication protein DnaC	Bacillus cereus F837/76	plasmid pF837_55
NC_016794.1	55304	YP_005150313.1	_	9373	10188	-	phage replication initiation protein	Bacillus cereus F837/76	plasmid pF837_55
NC_018499.1	36273	YP_006601523.1	PriCT_1	3490	4968	+	replication protein	Bacillus cereus FRI-35	plasmid p03
NC_018492.1	218786	YP_006599401.1	Tubulin	133737	135044	+	hypothetical protein	Bacillus cereus FRI-35	plasmid p01
NC_011774.1	140001	YP_002454613.1	DnaA_N	122781	123818	+	replication initiation factor RepA	Bacillus cereus G9842	plasmid pG9842_140
NC_011775.1	209488	YP_002454848.1	_	175556	176857	-	putative DNA primase	Bacillus cereus G9842	plasmid pG9842_209
NC_011337.1	72792	YP_002267152.1	DnaB_2	572	1792	-	replication protein	Bacillus cereus H3081.97	plasmid pH308197_73
NC_011339.1	258484	YP_002267420.1	Tubulin	157548	158855	+	plasmid replication protein RepX	Bacillus cereus H3081.97	plasmid pH308197_258
NC_016772.1	47972	YP_005107996.1	_	39326	40129	-	DNA replication protein DnaC	Bacillus cereus NC7401	plasmid pNC1
NC_016792.1	270082	YP_005150100.1	Tubulin	94489	95796	-	hypothetical protein	Bacillus cereus NC7401	plasmid pNCcld
NC_011971.1	52766	YP_002533067.1	_	1	1035	+	RepA protein	Bacillus cereus Q1	plasmid pBc53
NC_011973.1	239246	YP_002533392.1	Tubulin	223667	224974	+	tubulin 2FFtsZ family 2C GTPase domain protein	Bacillus cereus Q1	plasmid pBc239
NC_010010.2	26587	YP_001569002.1	_	108	1394	+	replication protein	Bacillus megaterium QM B1551	plasmid pBM300
NC_004604.2	53865	NP_799460.1	_	2141	3427	+	replication protein	Bacillus megaterium QM B1551	plasmid pBM400
NC_014025.1	66985	YP_003566020.1	_	177	1298	+	putative replication protein	Bacillus megaterium QM B1551	plasmid pBM500
NC_014031.1	99694	YP_003569765.1	Rep_3	1	1383	+	replication initiator protein	Bacillus megaterium QM B1551	plasmid pBM600
NC_014023.1	164406	YP_003565806.1	_	1	1287	+	replication protein	Bacillus megaterium QM B1551	plasmid pBM700
NC_017139.1	74613	YP_005497393.1	Rep_3	15439	16827	-	replication initiator protein	Bacillus megaterium WSH-002	plasmid WSH-002_p1
NC_013793.1	105029	YP_003429240.1	Rep_3	49052	50248	+	initiator RepB protein	Bacillus pseudofirmus OF4	plasmid pBpOF4-02
NC_013793.1	105029	YP_003429178.1	_	3061	3891	+	putative antirestriction or primase protein	Bacillus pseudofirmus OF4	plasmid pBpOF4-02
NC_013792.1	285222	YP_003429056.1	_	169017	169304	-	DNA primase	Bacillus pseudofirmus OF4	plasmid pBpOF4-01
NC_013792.1	285222	YP_003429058.1	_	172126	173178	-	DNA primase	Bacillus pseudofirmus OF4	plasmid pBpOF4-01
NC_015149.1	85603	YP_004243652.1	RepA_N	41464	42327	+	replication initiator protein	Bacillus subtilis subsp. natto	plasmid pLS32
NC_010283.1	55712	YP_001654045.1	_	38486	39487	+	replicase RepFR55	Bacillus thuringiensis	plasmid pFR55
NC_009841.1	67159	YP_001485219.1	PriCT_1	21225	22757	+	replication protein ori43	Bacillus thuringiensis	plasmid pBMB67
NC_014172.1	312963	YP_003667701.1	Tubulin	81121	82569	-	hypothetical protein	Bacillus thuringiensis BMB171	plasmid pBMB171
NC_018502.1	45262	YP_006607703.1	ParA	2133	2963	+	replication-associated protein	Bacillus thuringiensis HD-771	plasmid p05
NC_018502.1	45262	YP_006607749.1	_	35523	36455	-	prophage LambdaBa04 2C DnaD replication protein	Bacillus thuringiensis HD-771	plasmid p05
NC_018488.1	65470	YP_006594076.1	PriCT_1	45315	46847	+	hypothetical protein	Bacillus thuringiensis HD-771	plasmid p04
NC_018487.1	69876	YP_006593951.1	_	17016	17954	-	replicase RepFR55	Bacillus thuringiensis HD-771	plasmid p03
NC_018501.1	168999	YP_006607701.1	Tubulin	161863	163317	+	ftsZ 2Ftubulin-related protein	Bacillus thuringiensis HD-771	plasmid p02
NC_018486.1	171030	YP_006593912.1	Tubulin	142431	143738	-	hypothetical protein	Bacillus thuringiensis HD-771	plasmid p01
NC_018694.1	54484	YP_006832303.1	DnaB_2	32239	32799	-	replication protein	Bacillus thuringiensis MC28	plasmid pMC54
NC_018685.1	95433	YP_006815206.1	_	17490	18524	-	replication protein	Bacillus thuringiensis MC28	plasmid pMC95
NC_018686.1	183210	YP_006815367.1	Replicase	67835	69394	+	Rep63A	Bacillus thuringiensis MC28	plasmid pMC183
NC_018686.1	183210	YP_006815478.1	Replicase	170075	171634	+	Rep63A	Bacillus thuringiensis MC28	plasmid pMC183
NC_018687.1	189702	YP_006815527.1	Rep_3	23901	25112	-	Initiator RepB protein	Bacillus thuringiensis MC28	plasmid pMC189
NC_018687.1	189702	YP_006815520.1	_	17501	17686	+	replicase RepFR55	Bacillus thuringiensis MC28	plasmid pMC189
NC_018688.1	319710	YP_006815720.1	_	31827	32777	+	Replicase RepFR55	Bacillus thuringiensis MC28	plasmid pMC319
NC_018689.1	429674	YP_006816212.1	_	266856	268169	-	DNA primase	Bacillus thuringiensis MC28	plasmid pMC429
NC_017205.1	72074	YP_005569871.1	PriCT_1	65791	67323	+	hypothetical protein	Bacillus thuringiensis serovar chinensis CT-43	plasmid pCT72
NC_017206.1	83590	YP_005569944.1	Rep_3	54715	55941	-	Initiator RepB protein	Bacillus thuringiensis serovar chinensis CT-43	plasmid pCT83
NC_014937.1	109464	YP_004169165.1	DnaB_2	39132	40352	+	RepA protein	Bacillus thuringiensis serovar chinensis CT-43	plasmid pBMB0558
NC_017202.1	127885	YP_005569317.1	RepA_N	9579	10619	+	Replication initiator A domain protein	Bacillus thuringiensis serovar chinensis CT-43	plasmid pCT127
NC_017203.1	281231	YP_005569585.1	Tubulin	129275	130729	+	ftsZ 2Ftubulin-related protein	Bacillus thuringiensis serovar chinensis CT-43	plasmid pCT281
NC_017199.1	139013	YP_005563558.1	_	32390	33328	-	replicase RepFR55	Bacillus thuringiensis serovar finitimus YBT-020	plasmid pBMB28
NC_017199.1	139013	YP_005563615.1	_	78192	79505	+	DNA primase	Bacillus thuringiensis serovar finitimus YBT-020	plasmid pBMB28
NC_017201.1	187880	YP_005569180.1	COG0210	51545	53704	-	helicase 2C UvrD 2FRep family protein	Bacillus thuringiensis serovar finitimus YBT-020	plasmid pBMB26
NC_010076.1	127923	YP_001573870.1	Tubulin	124656	126110	-	ftsZ 2Ftubulin-related protein	Bacillus thuringiensis serovar israelensis	plasmid pBtoxis
NC_006578.1	77112	YP_173289.1	Replicase	43395	44951	-	replication protein	Bacillus thuringiensis serovar konkukian str. 97-27	plasmid pBT9727
NC_010599.1	71777	YP_001837263.1	Replicase	42051	43592	-	Rep63A	Bacillus thuringiensis serovar kurstaki	plasmid pAW63
NC_008598.1	55939	YP_891181.1	ParA	28635	29465	+	replication-associated protein	Bacillus thuringiensis str. Al Hakam	plasmid pALH1
NC_010183.1	52830	YP_001642894.1	ParA	48897	49727	-	replication-associated protein	Bacillus weihenstephanensis KBAB4	plasmid pBWB404
NC_010182.1	64977	YP_001642782.1	_	21661	22638	-	DNA primase	Bacillus weihenstephanensis KBAB4	plasmid pBWB403
NC_010182.1	64977	YP_001642786.1	_	25984	26748	-	DNA replication protein	Bacillus weihenstephanensis KBAB4	plasmid pBWB403
NC_010181.1	75107	YP_001642720.1	Replicase	31749	33305	+	primase 1	Bacillus weihenstephanensis KBAB4	plasmid pBWB402
NC_010181.1	75107	YP_001642742.1	Rep_3	61077	62291	-	initiator RepB protein	Bacillus weihenstephanensis KBAB4	plasmid pBWB402
NC_010180.1	417054	YP_001642640.1	RepA_N	349990	351117	-	replication initiator A domain-containing protein	Bacillus weihenstephanensis KBAB4	plasmid pBWB401
NC_006873.1	36560	YP_209706.1	Rep_3	5893	7050	+	putative replication protein	Bacteroides fragilis NCTC 9343	plasmid pBF9343
NC_006297.1	33716	YP_087173.1	Rep_3	32124	33236	+	putative replication protein	Bacteroides fragilis YCH46	plasmid pBFY46
NC_006297.1	33716	YP_087166.1	_	29015	30025	+	DNA primase TraC	Bacteroides fragilis YCH46	plasmid pBFY46
NC_015165.1	40303	YP_004260685.1	Rep_3	32065	33192	-	initiator RepB protein	Bacteroides salanitronis DSM 18170	plasmid pBACSA01
NC_004703.1	33038	NP_818991.1	_	31850	32866	+	DNA primase	Bacteroides thetaiotaomicron VPI-5482	plasmid p5482
NC_012847.1	28192	YP_002972812.1	RP-C	3073	4410	-	replication protein C	Bartonella grahamii as4aup	plasmid pBGR3
NC_010160.1	23343	YP_001608489.1	RP-C	4249	5553	-	replication protein C	Bartonella tribocorum CIP 105476	plasmid pBT01
NC_010578.1	66727	YP_001830907.1	RPA	21264	22511	-	replication protein	Beijerinckia indica subsp. indica ATCC 9039	plasmid pBIND02
NC_010580.1	181736	YP_001831120.1	RP-C	154690	155973	-	replication protein C	Beijerinckia indica subsp. indica ATCC 9039	plasmid pBIND01
NC_001621.1	60099	YP_001687703.1	_	40369	43554	-	DNA primase TraC1	Birmingham IncP-alpha plasmid	plasmid Birmingham IncP-alpha p
NC_008459.1	41268	YP_787935.1	TrfA	9526	10749	-	TrfA	Bordetella pertussis	plasmid pBP136
NC_008459.1	41268	YP_787923.1	KfrA_N	1404	2273	-	KfrA	Bordetella pertussis	plasmid pBP136
NC_011649.1	30810	YP_002333764.1	_	16568	17164	+	replication protein RepU	Borrelia afzelii ACA-1	plasmid cp32-4
NC_011648.1	31157	YP_002333720.1	_	16509	17183	+	replication protein U	Borrelia afzelii ACA-1	plasmid cp32-5
NC_011647.1	31475	YP_002333676.1	_	16972	17601	+	plasmid replication protein RepU	Borrelia afzelii ACA-1	plasmid cp32-1
NC_001851.2	28155	NP_045439.1	_	2098	2619	-	RepU	Borrelia burgdorferi B31	plasmid lp28-1
NC_017405.1	28797	YP_005805958.1	_	9853	10521	-	RepU	Borrelia burgdorferi JD1	plasmid JD1 lp28-3
NC_017427.1	29707	YP_005807298.1	_	16538	17242	+	RepU	Borrelia burgdorferi JD1	plasmid JD1 cp32-3
NC_017397.1	30697	YP_005804979.1	_	16558	17025	+	RepU	Borrelia burgdorferi JD1	plasmid JD1 cp32-9
NC_017425.1	30804	YP_005807214.1	_	16538	17188	+	RepU	Borrelia burgdorferi JD1	plasmid JD1 cp32-6
NC_017426.1	31085	YP_005807256.1	_	16538	17242	+	RepU	Borrelia burgdorferi JD1	plasmid JD1 cp32-8
NC_008442.1	44010	YP_783866.1	_	30026	30652	+	RepH21 gene homologue	Borrelia duttonii	plasmid 44-kb linear plasmid
NC_012226.1	35940	YP_002720706.1	_	24554	25765	-	DNA primase-like protein	Brachyspira hyodysenteriae WA1	plasmid pBHWA1
NC_009475.1	228826	YP_001220374.1	RP-C	2632	3864	+	replication initiation protein RepC	Bradyrhizobium sp. BTAi1	plasmid pBBta01
NC_008385.1	43581	YP_771670.1	TrfA	1155	2375	+	TrfA family protein	Burkholderia ambifaria AMMD	plasmid Plasmid1
NC_008385.1	43581	YP_771681.1	KfrA_N	10485	11516	+	hypothetical protein	Burkholderia ambifaria AMMD	plasmid Plasmid1
NC_010553.1	301592	YP_001812248.1	Rep_3	63494	64891	-	hypothetical protein	Burkholderia ambifaria MC40-6	plasmid pBMC401
NC_010553.1	301592	YP_001812203.1	ParBc	22827	24494	-	parB-like partition protein	Burkholderia ambifaria MC40-6	plasmid pBMC401
NC_008545.1	164857	YP_840495.1	TrfA	90752	91609	-	TrfA family protein	Burkholderia cenocepacia HI2424	plasmid Plasmid1
NC_011003.1	92661	YP_002235440.1	TrfA	2363	3220	+	hypothetical protein	Burkholderia cenocepacia J2315	plasmid pBCJ2315
NC_011003.1	92661	YP_002235506.1	ParBc	70128	72257	-	ParB-like nuclease domain protein	Burkholderia cenocepacia J2315	plasmid pBCJ2315
NC_013666.1	99448	YP_003358062.1	TrfA	2608	3477	-	TrfA	Burkholderia cepacia	plasmid pIJB1
NC_013666.1	99448	YP_003358068.1	TrfA	7514	8473	-	TrfA	Burkholderia cepacia	plasmid pIJB1
NC_013666.1	99448	YP_003358115.1	KfrA_N	50027	51043	-	KfrA	Burkholderia cepacia	plasmid pIJB1
NC_015378.1	128650	YP_004351116.1	RepA_C	119418	120728	-	RepA	Burkholderia gladioli BSR3	plasmid bgla_3p
NC_015378.1	128650	YP_004351028.1	_	2608	3963	+	RepA replication protein	Burkholderia gladioli BSR3	plasmid bgla_3p
NC_015377.1	129399	YP_004350924.1	Rep_3	2884	3717	+	initiator RepB protein	Burkholderia gladioli BSR3	plasmid bgla_2p
NC_015382.1	276215	YP_004362442.1	RepA_C	2957	3931	+	putative RepA replicase protein	Burkholderia gladioli BSR3	plasmid bgla_1p
NC_015383.1	403586	YP_004362631.1	Rep_3	1981	3291	-	initiator RepB protein	Burkholderia gladioli BSR3	plasmid bgla_4p
NC_012723.1	133591	YP_002909816.1	TrfA	2493	3350	+	TrfA family protein	Burkholderia glumae BGR1	plasmid bglu_1p
NC_012725.2	134346	YP_002913205.1	RepA_C	2934	3908	+	putative RepA replicase protein	Burkholderia glumae BGR1	plasmid bglu_4p
NC_012720.2	141067	YP_002907630.1	TrfA	2553	3416	+	TrfA family protein	Burkholderia glumae BGR1	plasmid bglu_3p
NC_012720.2	141067	YP_002907684.1	ParBc	66709	68952	-	ParB-like nuclease	Burkholderia glumae BGR1	plasmid bglu_3p
NC_012718.1	141792	YP_002907532.1	_	2759	4090	+	replication protein O	Burkholderia glumae BGR1	plasmid bglu_2p
NC_010070.1	167422	YP_001573703.1	TrfA	112628	113485	-	TrfA family protein	Burkholderia multivorans ATCC 17616	plasmid pBMUL01
NC_010070.1	167422	YP_001573721.1	RPA	130883	132007	+	hypothetical protein	Burkholderia multivorans ATCC 17616	plasmid pBMUL01
NC_010802.1	167422	YP_001942073.1	RPA	148901	150025	-	replication initiation protein	Burkholderia multivorans ATCC 17616	plasmid pTGL1
NC_010802.1	167422	YP_001942005.1	_	69757	71328	-	DNA primase	Burkholderia multivorans ATCC 17616	plasmid pTGL1
NC_018696.1	785419	YP_006836302.1	Rep_3	518639	520045	-	initiator replication protein B	Burkholderia phenoliruptrix BR3459a	plasmid pSYMBR3459
NC_010627.1	595108	YP_001863535.1	Rep_3	320274	321680	+	hypothetical protein	Burkholderia phymatum STM815	plasmid pBPHY02
NC_010627.1	595108	YP_001863323.1	KfrA_N	37055	38140	+	hypothetical protein	Burkholderia phymatum STM815	plasmid pBPHY02
NC_010627.1	595108	YP_001863351.1	KfrA_N	84001	84972	-	hypothetical protein	Burkholderia phymatum STM815	plasmid pBPHY02
NC_010627.1	595108	YP_001863358.1	KfrA_N	94872	95975	-	hypothetical protein	Burkholderia phymatum STM815	plasmid pBPHY02
NC_010625.1	1904893	YP_001863251.1	Rep_3	1859395	1860696	-	initiator RepB protein	Burkholderia phymatum STM815	plasmid pBPHY01
NC_010679.1	121122	YP_001893612.1	RPA	112732	113697	+	hypothetical protein	Burkholderia phytofirmans PsJN	plasmid pBPHYT01
NC_014723.1	172525	YP_004030578.1	_	30352	31593	+	Replication protein O	Burkholderia rhizoxinica HKI 454	plasmid pBRH02
NC_014718.1	822304	YP_004022657.1	Rep_3	766837	768183	+	plasmid replication initiation protein	Burkholderia rhizoxinica HKI 454	plasmid pBRH01
NC_014120.1	489136	YP_003610142.1	Rep_3	29147	30523	-	initiator RepB protein	Burkholderia sp. CCGE1002	plasmid pBC201
NC_017923.1	45361	YP_006337104.1	Rep_3	21758	22339	+	Protein involved in initiation of plasmid replication-like protein	Burkholderia sp. KJ006	plasmid pKJ006
NC_016592.1	115232	YP_004980426.1	TrfA	108651	109562	-	TrfA family protein	Burkholderia sp. YI23	plasmid byi_3p
NC_016591.1	356263	YP_004979967.1	ParBc	19610	20764	+	ParB family protein	Burkholderia sp. YI23	plasmid byi_2p
NC_016626.1	1951047	YP_005043503.1	PRK03635	553543	554484	+	chromosome replication initiation inhibitor protein	Burkholderia sp. YI23	plasmid byi_1p
NC_016626.1	1951047	YP_005044561.1	ParA	1761009	1762196	+	plasmid replication protein	Burkholderia sp. YI23	plasmid byi_1p
NC_009226.1	88096	YP_001109647.1	Rep_3	39959	41167	+	initiator RepB protein	Burkholderia vietnamiensis G4	plasmid pBVIE05
NC_009228.1	107231	YP_001110054.1	Toprim_N	94228	95508	-	DNA primase	Burkholderia vietnamiensis G4	plasmid pBVIE04
NC_009229.1	226679	YP_001110073.1	Toprim_N	6281	7990	-	DNA primase	Burkholderia vietnamiensis G4	plasmid pBVIE03
NC_009227.1	265616	YP_001109718.1	Rep_3	22844	24115	-	hypothetical protein	Burkholderia vietnamiensis G4	plasmid pBVIE02
NC_009227.1	265616	YP_001109757.1	ParBc	61136	62815	+	ParB family protein	Burkholderia vietnamiensis G4	plasmid pBVIE02
NC_009230.1	397868	YP_001110488.1	ParBc	199205	200359	+	parB-like partition protein	Burkholderia vietnamiensis G4	plasmid pBVIE01
NC_009230.1	397868	YP_001110344.1	KfrA_N	29364	30311	-	hypothetical protein	Burkholderia vietnamiensis G4	plasmid pBVIE01
NC_014390.1	186325	YP_003832948.1	Rep_3	65	1309	+	replication initiation protein repB3	Butyrivibrio proteoclasticus B316	plasmid pCY186
NC_014390.1	186325	YP_003833066.1	Rep_3	115146	116324	-	replication initiation protein repB4	Butyrivibrio proteoclasticus B316	plasmid pCY186
NC_014390.1	186325	YP_003833086.1	Rep_3	136985	137776	-	replication initiation protein repB5	Butyrivibrio proteoclasticus B316	plasmid pCY186
NC_014389.1	361399	YP_003832524.1	Rep_3	1	1191	+	replication initiation protein RepB2	Butyrivibrio proteoclasticus B316	plasmid pCY360
NC_014749.1	58717	YP_004046719.1	_	27132	28589	-	Chromosomal replication initiator DnaA	Calditerrivibrio nitroreducens DSM 19672	plasmid pCALNI01
NC_008770.1	37473	YP_980086.1	Rep_3	17973	18809	-	RepE replication protein 2C putative	Campylobacter jejuni subsp. jejuni 81-176	plasmid pVir
NC_017284.1	37174	YP_005661563.1	Rep_3	17850	18671	-	putative replication protein RepE	Campylobacter jejuni subsp. jejuni IA3902	plasmid pVir
NC_012040.1	46201	YP_002576158.1	_	38950	40185	-	DNA primase TraC	Campylobacter lari RM2100	plasmid megaplasmid pCL2100
NC_012040.1	46201	YP_002576163.1	_	43319	44392	-	DNA primase TraC	Campylobacter lari RM2100	plasmid megaplasmid pCL2100
NC_013191.1	37695	YP_003162894.1	TrfA	2826	3659	+	hypothetical protein	Candidatus Accumulibacter phosphatis clade IIA str. UW-1	plasmid pAph03
NC_013191.1	37695	YP_003162897.1	KfrA_N	5666	6313	+	hypothetical protein	Candidatus Accumulibacter phosphatis clade IIA str. UW-1	plasmid pAph03
NC_013190.1	42325	YP_003162882.1	RPA	33209	34279	-	plasmid replication initiator protein-like protein	Candidatus Accumulibacter phosphatis clade IIA str. UW-1	plasmid pAph02
NC_013193.1	167595	YP_003165189.1	TrfA	44819	45730	-	hypothetical protein	Candidatus Accumulibacter phosphatis clade IIA str. UW-1	plasmid pAph01
NC_013193.1	167595	YP_003165181.1	KfrA_N	38918	39910	-	hypothetical protein	Candidatus Accumulibacter phosphatis clade IIA str. UW-1	plasmid pAph01
NC_013193.1	167595	YP_003165196.1	KfrA_N	52165	53007	+	hypothetical protein	Candidatus Accumulibacter phosphatis clade IIA str. UW-1	plasmid pAph01
NC_011562.1	31893	YP_002308609.1	Rep_3	1	1593	+	replication protein A	Candidatus Azobacteroides pseudotrichonymphae genomovar. CFP2	plasmid pCFPG3
NC_011562.1	31893	YP_002308617.1	Rep_3	9243	10562	-	replication protein A	Candidatus Azobacteroides pseudotrichonymphae genomovar. CFP2	plasmid pCFPG3
NC_011561.1	37111	YP_002308581.1	Rep_3	1	1599	+	replication protein A	Candidatus Azobacteroides pseudotrichonymphae genomovar. CFP2	plasmid pCFPG2
NC_011561.1	37111	YP_002308608.1	Rep_3	35550	36536	+	replication protein A	Candidatus Azobacteroides pseudotrichonymphae genomovar. CFP2	plasmid pCFPG2
NC_011564.1	37560	YP_002308638.1	Rep_3	1	1599	+	replication protein A	Candidatus Azobacteroides pseudotrichonymphae genomovar. CFP2	plasmid pCFPG1
NC_011564.1	37560	YP_002308644.1	Rep_3	5673	7268	+	replication protein A	Candidatus Azobacteroides pseudotrichonymphae genomovar. CFP2	plasmid pCFPG1
NC_011564.1	37560	YP_002308674.1	Rep_3	36109	37053	+	replication protein A	Candidatus Azobacteroides pseudotrichonymphae genomovar. CFP2	plasmid pCFPG1
NC_012752.1	59032	YP_002925029.1	IncFII_repA	1	840	+	plasmid replication initiator protein	Candidatus Hamiltonella defensa 5AT (Acyrthosiphon pisum)	plasmid pHD5AT
NC_012752.1	59032	YP_002925083.1	_	57778	58308	-	plasmid replication initiator protein-like protein	Candidatus Hamiltonella defensa 5AT (Acyrthosiphon pisum)	plasmid pHD5AT
NC_013937.1	22852	YP_003495247.1	DnaA_N	12040	14241	-	DnaA-like protein	Candidatus Rickettsia amblyommii AaR/SC	plasmid pRAM23
NC_015462.1	31972	YP_004421441.1	_	5987	7948	-	DnaA-like protein	Candidatus Rickettsia amblyommii AaR/SC	plasmid pRAM32
NC_017021.1	22851	YP_005353201.1	DnaA_N	18734	20935	-	DnaA-like protein	Candidatus Rickettsia amblyommii str. GAT-30V	plasmid pMCE_3
NC_017020.1	31974	YP_005353155.1	DnaA_N	15080	15304	+	DnaA-like replication initiator protein	Candidatus Rickettsia amblyommii str. GAT-30V	plasmid pMCE_1
NC_015390.1	50105	YP_004373715.1	ParA	101	943	+	replication associated protein MinD 2FParA family	Carnobacterium sp. 17-4	plasmid pCAR50
NC_010333.1	177878	YP_001672116.1	RPA	48876	49841	-	plasmid replication initiator protein-like protein	Caulobacter sp. K31	plasmid pCAUL02
NC_010335.1	233649	YP_001676602.1	RPA	84190	85158	-	plasmid replication initiator protein-like protein	Caulobacter sp. K31	plasmid pCAUL01
NC_010335.1	233649	YP_001676646.1	RP-C	136028	137269	-	replication protein C	Caulobacter sp. K31	plasmid pCAUL01
NC_008244.1	47561	YP_666187.1	RP-C	21166	22374	+	replication initiation protein RepC	Chelativorans sp. BNC1	plasmid 3
NC_008243.1	131247	YP_666152.1	RP-C	110189	111394	+	replication initiation protein RepC	Chelativorans sp. BNC1	plasmid 2
NC_008242.1	343931	YP_665823.1	RP-C	89130	90479	+	replication initiation protein RepC	Chelativorans sp. BNC1	plasmid 1
NC_008242.1	343931	YP_665969.1	RP-C	251970	253502	+	replication protein C	Chelativorans sp. BNC1	plasmid 1
NC_008242.1	343931	YP_665973.1	RP-C	256800	258110	+	replication initiation protein RepC	Chelativorans sp. BNC1	plasmid 1
NC_004464.2	89468	NP_775032.1	RepB-RCR_reg	54351	54581	+	RepC	Citrobacter freundii	plasmid pCTX-M3
NC_004464.2	89468	NP_775016.1	_	36745	39957	+	DNA primase	Citrobacter freundii	plasmid pCTX-M3
NC_013718.1	39265	YP_003368514.1	Rep_3	6671	7678	+	plasmid replication protein	Citrobacter rodentium ICC168	plasmid pCROD2
NC_013717.1	54449	YP_003368447.1	IncFII_repA	785	1654	+	plasmid replication initiation protein RepA1	Citrobacter rodentium ICC168	plasmid pCROD1
NC_009478.1	27357	YP_001220672.1	_	25373	26899	+	putative replication protein	Clavibacter michiganensis subsp. michiganensis NCPPB 382	plasmid pCM1
NC_009479.1	69989	YP_001220673.1	ParBc	1	1539	+	hypothetical protein	Clavibacter michiganensis subsp. michiganensis NCPPB 382	plasmid pCM2
NC_010399.1	50350	YP_001705749.1	ParBc	35629	37194	+	chromosome partitioning protein	Clavibacter michiganensis subsp. sepedonicus	plasmid pCS1
NC_001988.2	192000	NP_149338.1	Rep_3	188765	189775	-	replication protein 2C repA	Clostridium acetobutylicum ATCC 824	plasmid pSOL1
NC_015686.1	191996	YP_004634653.1	Rep_3	188765	189775	-	replication protein 2C repA	Clostridium acetobutylicum DSM 1731	plasmid pSMBa
NC_017296.1	191996	YP_005673051.1	Rep_3	188765	189775	-	Replication protein 2C repA	Clostridium acetobutylicum EA 2018	plasmid EA2018plasmid
NC_012219.1	106981	YP_002650749.1	Rep_3	26986	27441	+	putative replication protein	Clostridium botulinum	plasmid pC2C203U28
NC_012219.1	106981	YP_002650750.1	Rep_3	27419	27892	+	putative replication protein	Clostridium botulinum	plasmid pC2C203U28
NC_012219.1	106981	YP_002650719.1	_	101	1585	+	putative replication protein	Clostridium botulinum	plasmid pC2C203U28
NC_012219.1	106981	YP_002650738.1	_	16325	16747	+	putative replication protein	Clostridium botulinum	plasmid pC2C203U28
NC_012219.1	106981	YP_002650756.1	_	30784	31005	+	Putative replication protein	Clostridium botulinum	plasmid pC2C203U28
NC_010418.1	266785	YP_001715818.1	_	158694	160118	-	DNA primase	Clostridium botulinum A3 str. Loch Maree	plasmid pCLK
NC_010680.1	47642	YP_001893666.1	_	35980	37320	+	replication protein	Clostridium botulinum B str. Eklund 17B	plasmid pCLL
NC_010379.1	148780	YP_001693278.1	_	25024	26448	-	DNA primase	Clostridium botulinum B1 str. Okra	plasmid pCLD
NC_012654.1	270022	YP_002860428.1	_	112179	113603	-	DNA primase	Clostridium botulinum Ba4 str. 657	plasmid pCLJ
NC_015427.1	39648	YP_004397352.1	DnaB_2	37900	38625	-	putative replication initiation and membrane attachment	Clostridium botulinum BKT015925	plasmid p4BKT015925
NC_015427.1	39648	YP_004397304.1	_	2576	3442	-	plasmid replication protein	Clostridium botulinum BKT015925	plasmid p4BKT015925
NC_015418.1	80365	YP_004385798.1	RPA	1302	2978	+	hypothetical protein	Clostridium botulinum BKT015925	plasmid p3BKT015925
NC_015426.1	98732	YP_004397219.1	Tubulin	16458	17582	+	putative cell division GTPase FtsZ	Clostridium botulinum BKT015925	plasmid p2BKT015925
NC_015426.1	98732	YP_004397295.1	RPA	87287	89005	-	hypothetical protein	Clostridium botulinum BKT015925	plasmid p2BKT015925
NC_015426.1	98732	YP_004397299.1	RPA	94243	95916	-	hypothetical protein	Clostridium botulinum BKT015925	plasmid p2BKT015925
NC_015426.1	98732	YP_004397266.1	DnaB_2	59691	60509	-	DnaD domain-containing protein	Clostridium botulinum BKT015925	plasmid p2BKT015925
NC_015417.1	203287	YP_004385648.1	_	65012	66085	+	putative DNA primase	Clostridium botulinum BKT015925	plasmid p1BKT015925
NC_012945.1	54152	YP_003034138.1	Tubulin	48143	49267	+	putative cell division GTPase FtsZ 2C diverged	Clostridium botulinum D str. 1873	plasmid pCLG2
NC_012945.1	54152	YP_003034111.1	RPA	20860	22527	-	hypothetical protein	Clostridium botulinum D str. 1873	plasmid pCLG2
NC_012946.1	107690	YP_003034148.1	Rep_3	2433	3479	+	putative replication initiator protein	Clostridium botulinum D str. 1873	plasmid pCLG1
NC_012946.1	107690	YP_003034212.1	_	59302	60786	+	replication protein	Clostridium botulinum D str. 1873	plasmid pCLG1
NC_017176.1	45258	YP_006196865.1	Rep_3	25958	27145	-	putative replication initiator protein	Clostridium difficile BI1	plasmid pCDBI1
NC_009466.1	59182	YP_001219801.1	_	391	2997	-	DNA primase related protein	Clostridium kluyveri DSM 555	plasmid pCKL555A
NC_009466.1	59182	YP_001219836.1	_	21742	22617	-	phage related replication protein	Clostridium kluyveri DSM 555	plasmid pCKL555A
NC_006872.1	36695	YP_209688.1	_	31435	32448	+	replication protein	Clostridium perfringens	plasmid pBCNF5603
NC_010937.1	47263	YP_001967755.1	_	13239	14069	+	plasmid replication protein	Clostridium perfringens	plasmid pCW3
NC_011412.1	64753	YP_002291127.1	_	41867	42496	+	putative DNA primase	Clostridium perfringens	plasmid pCP8533etx
NC_011412.1	64753	YP_002291139.1	_	54716	55528	+	plasmid replication protein	Clostridium perfringens	plasmid pCP8533etx
NC_015712.1	67479	YP_004670361.1	_	55506	56333	-	plasmid replication protein	Clostridium perfringens	plasmid pCPPB-1
NC_007773.1	75268	YP_473472.1	_	47325	47954	-	putative DNA primase	Clostridium perfringens	plasmid pCPF5603
NC_004565.1	74082	NP_783730.1	_	441	1826	+	putative replication protein	Clostridium tetani E88	plasmid pE88
NC_004565.1	74082	NP_783816.1	_	52344	53732	+	putative replication protein	Clostridium tetani E88	plasmid pE88
NC_010332.1	40457	YP_001672027.1	RepA_C	1	1389	+	hypothetical protein	Collimonas fungivorans Ter331	plasmid pTer331
NC_010332.1	40457	YP_001672036.1	ParBc	8991	10136	+	KorB	Collimonas fungivorans Ter331	plasmid pTer331
NC_010332.1	40457	YP_001672032.1	KfrA_N	4849	5883	+	KfrA	Collimonas fungivorans Ter331	plasmid pTer331
NC_016968.1	79291	YP_005351530.1	TrfA	1	1224	-	protein TrfA	Comamonas testosteroni	plasmid pTB30
NC_016968.1	79291	YP_005351593.1	KfrA_N	70208	71230	-	ATPase-like KfrA	Comamonas testosteroni	plasmid pTB30
NC_016978.1	84204	YP_005352075.1	TrfA	1	1221	-	TrfA 3B replication initiation protein	Comamonas testosteroni	plasmid pI2
NC_016978.1	84204	YP_005352123.1	_	45169	49905	-	conjugative transfer protein DNA primase	Comamonas testosteroni	plasmid pI2
NC_010935.1	91181	YP_001967668.1	TrfA	17479	18702	-	TrfA1	Comamonas testosteroni CNB-1	plasmid pCNB
NC_010935.1	91181	YP_001967650.1	KfrA_N	2972	3994	-	KfrA	Comamonas testosteroni CNB-1	plasmid pCNB
NC_008330.1	65998	YP_740299.1	_	1	783	+	replication initiation protein	Contaminated soil	plasmid pLB1
NC_008330.1	65998	YP_740334.1	_	51526	52734	-	putative DNA primase	Contaminated soil	plasmid pLB1
NC_010813.1	29037	YP_001950240.1	RepA_C	1	951	+	replication protein	Corynebacterium aurimucosum ATCC 700975	plasmid pET44827
NC_004319.1	23743	NP_702923.1	Replicase	8412	9866	+	hypothetical protein	Corynebacterium efficiens YS-314	plasmid pCE2
NC_004319.1	23743	NP_702931.1	Replicase	19081	20538	+	hypothetical protein	Corynebacterium efficiens YS-314	plasmid pCE2
NC_004320.1	48672	NP_702944.1	Replicase	8730	10373	+	hypothetical protein	Corynebacterium efficiens YS-314	plasmid pCE3
NC_013726.1	24235	YP_003377690.1	Replicase	4625	6082	+	replicase	Corynebacterium glutamicum	plasmid pCGR2
NC_003227.1	27856	NP_478078.1	Replicase	6086	7555	-	RepA protein	Corynebacterium glutamicum	plasmid pTET3
NC_004945.1	29371	NP_862300.1	Replicase	9396	10835	+	replicase RepA	Corynebacterium glutamicum	plasmid R-plasmid pCG4
NC_014167.1	28312	YP_003657303.1	RepA_C	81	1031	+	replication protein W	Corynebacterium resistens DSM 45100	plasmid pJA144188
NC_009129.1	29854	YP_001096260.1	RepA_C	18688	19638	-	hypothetical protein	Corynebacterium sp. L2-79-05	plasmid pLEW279b
NC_009128.1	34606	YP_001096213.1	Replicase	9089	10297	-	hypothetical protein	Corynebacterium sp. L2-79-05	plasmid pLEW279a
NC_004939.1	51409	NP_862246.1	Replicase	32368	33912	-	hypothetical protein	Corynebacterium striatum	plasmid pTP10
NC_004939.1	51409	NP_862241.1	RepA_C	24753	25703	-	hypothetical protein	Corynebacterium striatum	plasmid pTP10
NC_002131.1	32601	NP_052842.1	Rep_3	32558	33859	-	hypothetical protein	Coxiella burnetii	plasmid QpDV
NC_002131.1	32601	NP_052843.1	ParBc	1302	2306	-	hypothetical protein	Coxiella burnetii	plasmid QpDV
NC_002118.1	37329	NP_052334.1	Rep_3	323	1258	-	hypothetical protein	Coxiella burnetii	plasmid QpH1
NC_011526.1	39280	YP_002302603.1	Rep_3	36994	38310	+	plasmid replication initiation protein	Coxiella burnetii CbuK_Q154	plasmid pQpRS_K_Q154
NC_009726.1	54179	YP_001423438.1	Rep_3	51893	53209	+	plasmid replication initiation protein	Coxiella burnetii Dugway 5J108-111	plasmid pQpDG
NC_010258.1	39281	YP_001649318.1	Rep_3	36995	38311	+	initiator RepB protein	Coxiella burnetii 'MSU Goat Q177'	plasmid QpRS
NC_010115.1	37317	YP_001595812.1	Rep_3	24063	25379	+	initiator RepB protein	Coxiella burnetii RSA 331	plasmid QpH1
NC_004704.1	37393	NP_819054.1	Rep_3	35056	36345	+	repA protein 2C putative	Coxiella burnetii RSA 493	plasmid pQpH1
NC_009779.1	31208	YP_001440442.1	IncFII_repA	17182	17781	-	hypothetical protein	Cronobacter sakazakii ATCC BAA-894	plasmid pESA2
NC_009780.1	131196	YP_001440586.1	ParBc	127747	128715	-	hypothetical protein	Cronobacter sakazakii ATCC BAA-894	plasmid pESA3
NC_013284.1	22448	YP_003212726.1	IncFII_repA	8311	8910	-	hypothetical protein	Cronobacter turicensis z3032	plasmid pCTU2
NC_013285.1	53842	YP_003212750.1	Rep_3	2655	3347	-	RepFIB replication protein A	Cronobacter turicensis z3032	plasmid pCTU3
NC_013283.1	138339	YP_003212689.1	Rep_3	110399	111367	+	Replication protein repA	Cronobacter turicensis z3032	plasmid pCTU1
NC_007972.2	171459	YP_003518241.1	RP-C	2425	3603	+	replication protein RepA	Cupriavidus metallidurans CH34	plasmid pMOL28
NC_007972.2	171459	YP_582086.1	_	133209	134276	-	primase	Cupriavidus metallidurans CH34	plasmid pMOL28
NC_006525.1	171461	YP_161625.1	RP-C	1997	3175	-	replication protein	Cupriavidus metallidurans CH34	plasmid pMOL28
NC_007971.2	233720	YP_581869.1	Rep_3	3486	4823	-	plasmid replication protein	Cupriavidus metallidurans CH34	plasmid pMOL30
NC_006466.1	233755	YP_145533.1	Rep_3	3835	5022	-	replication protein	Cupriavidus metallidurans CH34	plasmid pMOL30
NC_007974.2	2580084	YP_587945.1	RepA_C	946	2040	+	replicase protein	Cupriavidus metallidurans CH34	plasmid megaplasmid
NC_007974.2	2580084	YP_586000.1	PRK03635	406232	407128	+	chromosome replication initiation inhibitor protein	Cupriavidus metallidurans CH34	plasmid megaplasmid
NC_015724.1	424140	YP_004683050.1	Rep_3	421569	422936	-	replication initiation protein RepB	Cupriavidus necator N-1	plasmid pBB2
NC_015727.1	1499175	YP_004688810.1	RPA	1440255	1441088	-	replication initiation protein RepA	Cupriavidus necator N-1	plasmid pBB1
NC_010529.1	557200	YP_001796169.1	Rep_3	263793	265190	+	initiator replication protein B	Cupriavidus taiwanensis LMG 19424	plasmid pRALTA
NC_010529.1	557200	YP_001796072.1	_	157965	159047	-	DNA primase	Cupriavidus taiwanensis LMG 19424	plasmid pRALTA
NC_011732.1	22636	YP_002380637.1	_	7549	10551	+	primase P4	Cyanothece sp. PCC 7424	plasmid pP742404
NC_011730.1	29239	YP_002380595.1	Prim-Pol	25374	29237	+	primase	Cyanothece sp. PCC 7424	plasmid pP742403
NC_011737.1	197705	YP_002380883.1	Prim-Pol	149330	150247	+	primase	Cyanothece sp. PCC 7424	plasmid pP742402
NC_011738.1	328635	YP_002380934.1	Toprim_N	1762	5199	-	P4 family phage 2Fplasmid primase	Cyanothece sp. PCC 7424	plasmid pP742401
NC_011738.1	328635	YP_002381158.1	Toprim_N	316378	319731	+	DNA primase	Cyanothece sp. PCC 7424	plasmid pP742401
NC_011885.1	179973	YP_002485983.1	ParBc	68605	69405	-	ParB domain-containing protein nuclease	Cyanothece sp. PCC 7425	plasmid pP742502
NC_011885.1	179973	YP_002486015.1	ParBc	112612	113415	-	ParB domain-containing protein nuclease	Cyanothece sp. PCC 7425	plasmid pP742502
NC_011880.1	196837	YP_002478381.1	ParBc	159129	160103	+	parB-like partition protein	Cyanothece sp. PCC 7425	plasmid pP742501
NC_014504.1	43617	YP_003891027.1	ParBc	12699	13811	-	ParB-like partition protein	Cyanothece sp. PCC 7822	plasmid Cy782205
NC_014503.1	47550	YP_003891008.1	Prim-Pol	31292	34891	-	primase 2	Cyanothece sp. PCC 7822	plasmid Cy782204
NC_014502.1	291993	YP_003890813.1	Prim-Pol	74562	75470	-	primase 2	Cyanothece sp. PCC 7822	plasmid Cy782203
NC_014502.1	291993	YP_003890934.1	Prim-Pol	224753	225661	-	primase 2	Cyanothece sp. PCC 7822	plasmid Cy782203
NC_014534.1	473846	YP_003900103.1	Toprim_N	20401	23400	-	phage 2Fplasmid primase 2C P4 family	Cyanothece sp. PCC 7822	plasmid Cy782202
NC_014534.1	473846	YP_003900345.1	_	335593	338631	+	primase P4	Cyanothece sp. PCC 7822	plasmid Cy782202
NC_014534.1	473846	YP_003900380.1	_	390512	393532	-	primase P4	Cyanothece sp. PCC 7822	plasmid Cy782202
NC_014533.1	879545	YP_003899978.1	Prim-Pol	740113	743376	+	primase 2	Cyanothece sp. PCC 7822	plasmid Cy782201
NC_011721.1	50894	YP_002364737.1	Toprim_N	34963	38481	+	phage 2Fplasmid primase 2C P4 family	Cyanothece sp. PCC 8801	plasmid pP880101
NC_013167.1	22723	YP_003147828.1	ParBc	3797	4990	-	ParB domain protein nuclease	Cyanothece sp. PCC 8802	plasmid pP880203
NC_013160.1	75678	YP_003135767.1	Toprim_N	20804	24322	-	P4 family phage 2Fplasmid primase	Cyanothece sp. PCC 8802	plasmid pP880201
NC_013940.1	308544	YP_003497589.1	ParBc	237123	238109	+	hypothetical protein	Deferribacter desulfuricans SSM1	plasmid megaplasmid pDF308
NC_012529.1	314317	YP_002787756.1	RPA	3785	5152	+	Plasmid replication initiator protein	Deinococcus deserti VCD115	plasmid 2
NC_012527.1	324711	YP_002787151.1	RPA	7503	8825	+	plasmid replication initiator protein	Deinococcus deserti VCD115	plasmid 1
NC_012527.1	324711	YP_002787393.1	RPA	307377	308738	+	plasmid replication initiator protein	Deinococcus deserti VCD115	plasmid 1
NC_012528.1	396459	YP_002787737.1	RPA	373463	374752	+	plasmid replication initiator protein	Deinococcus deserti VCD115	plasmid 3
NC_012528.1	396459	YP_002787753.1	RPA	392552	393841	-	plasmid replication initiator protein	Deinococcus deserti VCD115	plasmid 3
NC_009939.1	205686	YP_001527828.1	RPA	177830	179263	-	plasmid replication initiator repA-like protein	Deinococcus geothermalis DSM 11300	plasmid pDGEO02
NC_009939.1	205686	YP_001527829.1	Prim-Pol	179390	180598	-	bifunctional DNA primase 2Fpolymerase	Deinococcus geothermalis DSM 11300	plasmid pDGEO02
NC_008010.2	574127	YP_594005.1	RPA	554482	555885	-	hypothetical protein	Deinococcus geothermalis DSM 11300	plasmid pDGEO01
NC_008010.2	574127	YP_593984.1	ParBc	1194	2105	+	parB-like partition proteins	Deinococcus geothermalis DSM 11300	plasmid pDGEO01
NC_017793.1	53428	YP_006262954.1	_	20613	21875	+	Replicative DNA helicase DnaB	Deinococcus gobiensis I-0	plasmid P6
NC_017806.1	54602	YP_006271836.1	ParBc	27234	28142	+	ParB-like partition protein	Deinococcus gobiensis I-0	plasmid P5
NC_017792.1	72036	YP_006262892.1	RPA	17032	18414	-	Plasmid replication initiator repA-related protein	Deinococcus gobiensis I-0	plasmid P4
NC_017771.1	231600	YP_006258724.1	Rrf2	61069	61530	+	transcriptional regulator	Deinococcus gobiensis I-0	plasmid P3
NC_017771.1	231600	YP_006258680.1	RPA	27782	29092	+	hypothetical protein	Deinococcus gobiensis I-0	plasmid P3
NC_017771.1	231600	YP_006258817.1	ParBc	130494	131360	+	ParB-like partition protein	Deinococcus gobiensis I-0	plasmid P3
NC_017791.1	424524	YP_006262562.1	RPA	171392	172771	+	Plasmid replication initiator repA-related protein	Deinococcus gobiensis I-0	plasmid P2
NC_017791.1	424524	YP_006262718.1	RPA	301670	303091	-	Plasmid replication initiator repA-related protein	Deinococcus gobiensis I-0	plasmid P2
NC_017791.1	424524	YP_006262572.1	Prim-Pol	181787	182983	+	bifunctional DNA primase 2Fpolymerase	Deinococcus gobiensis I-0	plasmid P2
NC_017805.1	432699	YP_006271696.1	Rrf2	315390	316355	+	Repressor protein 2C putative	Deinococcus gobiensis I-0	plasmid P1
NC_015163.1	97188	YP_004257040.1	RPA	46787	48157	+	Replication initiator protein A	Deinococcus proteolyticus MRP	plasmid pDEIPR04
NC_015163.1	97188	YP_004257022.1	COG0210	24979	26271	+	putative UvrD 2Frep helicase family protein	Deinococcus proteolyticus MRP	plasmid pDEIPR04
NC_015170.1	132270	YP_004264293.1	Rrf2	28348	28788	-	transcriptional regulator 2C BadM 2FRrf2 family	Deinococcus proteolyticus MRP	plasmid pDEIPR03
NC_015170.1	132270	YP_004264273.1	RPA	5912	7327	+	hypothetical protein	Deinococcus proteolyticus MRP	plasmid pDEIPR03
NC_015162.1	195800	YP_004256963.1	Prim-Pol	164628	165740	+	Bifunctional DNA primase 2Fpolymerase	Deinococcus proteolyticus MRP	plasmid pDEIPR02
NC_015162.1	195800	YP_004256803.1	_	22467	23162	+	single-strand binding protein 2FPrimosomal replication protein n	Deinococcus proteolyticus MRP	plasmid pDEIPR02
NC_015162.1	195800	YP_004256942.1	_	146473	147162	-	single-strand binding protein 2FPrimosomal replication protein n	Deinococcus proteolyticus MRP	plasmid pDEIPR02
NC_015169.1	314518	YP_004264029.1	RPA	16357	17865	-	Replication initiator protein A	Deinococcus proteolyticus MRP	plasmid pDEIPR01
NC_000958.1	177466	NP_051674.1	RPA	176244	177437	-	hypothetical protein	Deinococcus radiodurans R1	plasmid MP1
NC_000958.1	177466	NP_051545.1	ParBc	1293	2168	+	ParB family chromosome partitioning protein	Deinococcus radiodurans R1	plasmid MP1
NC_000958.1	177466	NP_051571.1	ParBc	31161	32072	-	ParB family chromosome partitioning protein	Deinococcus radiodurans R1	plasmid MP1
NC_005088.1	67066	NP_904259.1	TrfA	16930	18150	-	TrfA	Delftia acidovorans	plasmid pUO1
NC_005088.1	67066	NP_904307.1	KfrA_N	59835	60866	-	KfrA	Delftia acidovorans	plasmid pUO1
NC_018066.1	60447	YP_006464421.1	PriCT_1	35657	37051	+	Primase C terminal 1 28PriCT-1 29	Desulfosporosinus acidiphilus SJ4	plasmid pDESACI.01
NC_006139.1	121587	YP_066876.1	_	22900	24981	+	related to DNA primase TraC	Desulfotalea psychrophila LSv54	plasmid large
NC_009959.1	72296	YP_001542405.1	Rep_3	61901	63073	+	initiator RepB protein	Dinoroseobacter shibae DFL 12	plasmid pDSHI05
NC_009958.1	86208	YP_001542300.1	RP-C	30488	31699	-	replication initiation protein RepC	Dinoroseobacter shibae DFL 12	plasmid pDSHI04
NC_009957.1	126304	YP_001542229.1	RP-C	87675	88910	-	replication initiation protein RepC	Dinoroseobacter shibae DFL 12	plasmid pDSHI03
NC_009956.1	152970	YP_001542063.1	RPA	59311	60357	-	hypothetical protein	Dinoroseobacter shibae DFL 12	plasmid pDSHI02
NC_009956.1	152970	YP_001542056.1	ParBc	54662	55786	+	nuclease	Dinoroseobacter shibae DFL 12	plasmid pDSHI02
NC_009955.1	190506	YP_001541954.1	RP-C	149105	150385	-	replication protein C	Dinoroseobacter shibae DFL 12	plasmid pDSHI01
NC_014725.1	72832	YP_004032906.1	Rep_3	45727	46749	+	replication protein RepB	Edwardsiella tarda	plasmid pCK41
NC_013509.1	43703	YP_003297621.1	_	19414	20778	+	putative replication protein	Edwardsiella tarda EIB202	plasmid pEIB202
NC_013509.1	43703	YP_003297645.1	_	38981	40510	-	putative DNA primase TraC3	Edwardsiella tarda EIB202	plasmid pEIB202
NC_017318.1	44194	YP_005711856.1	_	30217	31122	+	putative phage replication protein	Edwardsiella tarda FL6-60	plasmid pFL6-60
NC_018745.1	34141	YP_006870553.1	Rep_3	12611	14122	-	initiator RepB protein	Emticicia oligotrophica DSM 17448	plasmid pEMTOL05
NC_018744.1	38576	YP_006870527.1	Rep_3	8421	9815	+	initiator RepB protein	Emticicia oligotrophica DSM 17448	plasmid pEMTOL04
NC_018743.1	58952	YP_006870520.1	Rep_3	53613	55001	+	initiator RepB protein	Emticicia oligotrophica DSM 17448	plasmid pEMTOL03
NC_018749.1	100312	YP_006875544.1	Rep_3	94387	95796	+	initiator RepB protein	Emticicia oligotrophica DSM 17448	plasmid pEMTOL02
NC_018749.1	100312	YP_006875545.1	Rep_3	95805	96572	-	initiator RepB protein	Emticicia oligotrophica DSM 17448	plasmid pEMTOL02
NC_018742.1	190222	YP_006870491.1	Rep_3	186002	187108	+	initiator RepB protein	Emticicia oligotrophica DSM 17448	plasmid pEMTOL01
NC_001735.4	53423	NP_044236.1	TrfA	15226	16449	-	TrfA1	Enterobacter aerogenes	plasmid R751
NC_001735.4	53423	NP_044215.1	KfrA_N	1366	2394	-	KfrA	Enterobacter aerogenes	plasmid R751
NC_015969.1	32574	YP_004830982.1	_	23521	25920	-	replication gene A	Enterobacter asburiae LF7a	plasmid pENTAS02
NC_015963.1	166725	YP_004821684.1	Rep_3	141527	142537	-	initiator RepB protein	Enterobacter asburiae LF7a	plasmid pENTAS01
NC_015963.1	166725	YP_004821633.1	IncFII_repA	84274	85314	+	replication initiation protein	Enterobacter asburiae LF7a	plasmid pENTAS01
NC_012555.1	318782	YP_002791262.1	Rep_3	1	876	+	RepHIA	Enterobacter cloacae	plasmid pEC-IMP
NC_012555.1	318782	YP_002791559.1	_	304285	305373	-	RepHI2	Enterobacter cloacae	plasmid pEC-IMP
NC_012556.1	324503	YP_002791572.1	Rep_3	1	876	+	RepHIA	Enterobacter cloacae	plasmid pEC-IMPQ
NC_012556.1	324503	YP_002791872.1	_	310006	311094	-	RepHI2	Enterobacter cloacae	plasmid pEC-IMPQ
NC_016515.1	63653	YP_004954417.1	Rep_3	14938	15699	+	Replication initiation protein	Enterobacter cloacae EcWSU1	plasmid pEcWSU1_A
NC_016515.1	63653	YP_004954396.1	IncFII_repA	247	1260	-	Replication initiation protein	Enterobacter cloacae EcWSU1	plasmid pEcWSU1_A
NC_014108.1	84653	YP_003602817.1	KorB	21272	22663	-	hypothetical protein	Enterobacter cloacae subsp. cloacae ATCC 13047	plasmid pECL_B
NC_014107.1	199562	YP_003602558.1	Rep_3	43826	44830	-	initiator replication protein RepA	Enterobacter cloacae subsp. cloacae ATCC 13047	plasmid pECL_A
NC_014107.1	199562	YP_003602497.1	IncFII_repA	1	1014	+	replication initiation protein	Enterobacter cloacae subsp. cloacae ATCC 13047	plasmid pECL_A
NC_009425.1	157749	YP_001165528.1	Rep_3	77908	78768	+	initiator RepB protein	Enterobacter sp. 638	plasmid pENTE01
NC_013514.1	27815	YP_003305348.1	PriCT_1	1213	2703	+	AM3	Enterococcus faecalis	plasmid pAMbeta1
NC_014508.2	32388	YP_003896005.1	Rrf2	1	1500	+	plasmid replication protein	Enterococcus faecalis	plasmid pEF-01
NC_014508.2	32388	YP_003896028.1	Rep_3	25999	27195	-	replication protein RepB	Enterococcus faecalis	plasmid pEF-01
NC_002630.1	36804	NP_071995.1	RepA_N	1725	2741	-	replication-associated protein	Enterococcus faecalis	plasmid pAM373
NC_014475.1	48365	YP_003864107.1	PriCT_1	3721	5211	+	RepE	Enterococcus faecalis	plasmid pWZ1668
NC_008445.1	50237	YP_783885.1	Rrf2	33	1526	+	putative Rep protein	Enterococcus faecalis	plasmid pRE25
NC_008445.1	50237	YP_783895.1	Rep_trans	9712	10650	-	putative Rep protein	Enterococcus faecalis	plasmid pRE25
NC_008445.1	50237	YP_783890.1	PriCT_1	4666	6156	+	putative RepS protein	Enterococcus faecalis	plasmid pRE25
NC_006827.2	67673	YP_195765.1	RepA_N	3035	4036	+	PrgW	Enterococcus faecalis	plasmid pCF10
NC_013533.1	80600	YP_003329050.1	RepA_N	246	1259	+	PrgW	Enterococcus faecalis	plasmid pBEE99
NC_014726.1	85068	YP_004032946.1	RepA_N	5769	6776	+	replication protein	Enterococcus faecalis	plasmid pTW9
NC_014726.1	85068	YP_004032996.1	PriCT_1	51575	53065	+	replication protein	Enterococcus faecalis	plasmid pTW9
NC_011642.1	106527	YP_002333458.1	RepA_N	83003	84010	+	plasmid replication protein	Enterococcus faecalis	plasmid pMG2200
NC_017313.1	51104	YP_005706928.1	RepA_N	135	1136	+	Replication initiator protein A 2C repA family	Enterococcus faecalis 62	plasmid EF62pB
NC_017313.1	51104	YP_005706955.1	_	27959	30118	+	DnaG type DNA primase	Enterococcus faecalis 62	plasmid EF62pB
NC_017315.1	55393	YP_005707007.1	RepA_N	7161	8174	-	replication-associated protein RepA	Enterococcus faecalis 62	plasmid EF62pC
NC_018223.1	62162	YP_006539262.1	PriCT_1	1	1506	+	putative replication protein	Enterococcus faecalis D32	plasmid EFD32pB
NC_004671.1	57660	NP_817022.1	RepA_N	100	1110	+	replication-associated protein RepA	Enterococcus faecalis V583	plasmid pTEF2
NC_004669.1	66320	NP_816932.1	RepA_N	101	1111	+	replication-associated protein RepA	Enterococcus faecalis V583	plasmid pTEF1
NC_004669.1	66320	NP_816941.1	Rep_1	9848	10735	-	replication protein	Enterococcus faecalis V583	plasmid pTEF1
NC_010880.1	21344	YP_001966128.1	Rrf2	16296	17789	+	RepR	Enterococcus faecium	plasmid pEF1
NC_005000.1	24873	NP_863166.1	Rep_trans	15306	15854	+	replication inititation protein repm	Enterococcus faecium	plasmid pRUM
NC_011140.1	34616	YP_002128419.1	Rrf2	28732	30225	+	putative replication protein	Enterococcus faecium	plasmid pIP816
NC_011140.1	34616	YP_002128409.1	PriCT_1	16901	18391	-	putative replication protein	Enterococcus faecium	plasmid pIP816
NC_014959.1	39032	YP_004172632.1	RepA_N	36175	37215	-	putative RepA replication protein	Enterococcus faecium	plasmid pS177
NC_008768.1	39626	YP_976064.1	Rrf2	1	1500	+	plasmid replication protein	Enterococcus faecium	plasmid pVEF1
NC_008768.1	39626	YP_976089.1	Rrf2	23488	24981	+	replication protein	Enterococcus faecium	plasmid pVEF1
NC_008821.1	39714	YP_001019023.1	Rrf2	1	1500	+	putative Rep protein	Enterococcus faecium	plasmid pVEF2
NC_008821.1	39714	YP_001019046.1	Rrf2	23576	25069	+	putative replication protein	Enterococcus faecium	plasmid pVEF2
NC_007594.1	52890	YP_398701.1	PriCT_1	49773	51374	+	replication protein	Enterococcus faecium	plasmid pHT beta
NC_010980.1	63135	YP_001974773.1	Rrf2	1	1500	+	putative replication protein	Enterococcus faecium	plasmid pVEF3
NC_010980.1	63135	YP_001974806.1	Rrf2	29765	31258	+	putative replication protein	Enterococcus faecium	plasmid pVEF3
NC_011364.1	65029	YP_002274355.1	PriCT_1	7509	9110	+	Rep protein	Enterococcus faecium	plasmid pMG1
NC_016967.1	68058	YP_005351470.1	PriCT_1	2895	4493	+	protein Rep	Enterococcus faecium	plasmid pZB18
NC_017032.1	56520	YP_005376131.1	RepA_N	1	1041	+	replication initiator protein A	Enterococcus faecium Aus0004	plasmid AUS0004_p1
NC_017961.1	36262	YP_006377326.1	Rrf2	10790	12283	+	plasmid replication protein RepR	Enterococcus faecium DO	plasmid 1
NC_017961.1	36262	YP_006377344.1	Rep_trans	24026	25231	+	replication initiation protein	Enterococcus faecium DO	plasmid 1
NC_017961.1	36262	YP_006377334.1	Rep_1	18001	18921	+	plasmid replication protein RepU	Enterococcus faecium DO	plasmid 1
NC_017962.1	66247	YP_006377372.1	Rrf2	11251	12750	-	plasmid replication protein RepE	Enterococcus faecium DO	plasmid 2
NC_017962.1	66247	YP_006377420.1	RepA_N	53867	54907	-	replication initiator protein A	Enterococcus faecium DO	plasmid 2
NC_017962.1	66247	YP_006377357.1	_	1497	2036	+	plasmid replication protein	Enterococcus faecium DO	plasmid 2
NC_017963.1	251926	YP_006377471.1	RepA_N	32532	33572	-	replication initiator protein A	Enterococcus faecium DO	plasmid 3
NC_017963.1	251926	YP_006377514.1	ParA	70424	71281	+	replication-associated protein RepB	Enterococcus faecium DO	plasmid 3
NC_015845.1	28699	YP_004739228.1	Rep_trans	26597	27880	+	putative DNA relaxase	Enterococcus hirae ATCC 9790	plasmid pTG9790
NC_005706.1	28185	NP_981986.1	Rep_3	13	990	+	replication protein A	Erwinia amylovora	plasmid pEA29
NC_005247.1	30314	NP_943268.1	_	1	891	+	replication protein A	Erwinia amylovora	plasmid pEU30
NC_005246.1	60145	NP_943262.1	IncFII_repA	52093	53148	+	putative replication protein	Erwinia amylovora	plasmid pEL60
NC_005246.1	60145	NP_943245.1	_	33792	37172	+	DNA primase	Erwinia amylovora	plasmid pEL60
NC_005246.1	60145	NP_943261.1	_	52046	52096	+	putative replication protein	Erwinia amylovora	plasmid pEL60
NC_013972.1	28243	YP_003540541.1	Rep_3	13	990	+	replication protein A	Erwinia amylovora ATCC 49946	plasmid 1
NC_013973.1	71487	YP_003540582.1	RepB-RCR_reg	1	267	+	replication regulatory protein	Erwinia amylovora ATCC 49946	plasmid 2
NC_013973.1	71487	YP_003540647.1	_	45654	50555	+	DNA primase	Erwinia amylovora ATCC 49946	plasmid 2
NC_013957.1	28259	YP_003522533.1	Rep_3	13	990	+	plasmid replication protein	Erwinia amylovora CFBP1430	plasmid pEA29
NC_014304.1	102323	YP_003739153.1	Rep_3	86076	86768	-	replication initiation protein	Erwinia billingiae Eb661	plasmid pEB102
NC_014305.1	169778	YP_003739172.1	_	319	1383	+	Replication protein A	Erwinia billingiae Eb661	plasmid pEB170
NC_014305.1	169778	YP_003739313.1	_	104793	105812	-	DNA initiation replication protein	Erwinia billingiae Eb661	plasmid pEB170
NC_017392.1	35901	YP_005804739.1	Rep_3	13	984	+	plasmid replication protein	Erwinia pyrifoliae DSM 12163	plasmid pEP36
NC_004445.1	35904	NP_758732.1	Rep_3	13	990	+	replication protein RepA	Erwinia pyrifoliae Ep1/96	plasmid pEP36
NC_013263.1	35909	YP_003208087.1	Rep_3	28703	29680	-	Plasmid replication protein	Erwinia pyrifoliae Ep1/96	plasmid pEP36
NC_004834.1	29593	NP_857610.1	Rep_3	13	990	+	hypothetical protein	Erwinia sp. Ejp 556	plasmid pEJ30
NC_017442.1	30866	YP_005816525.1	Rep_3	7323	8300	+	hypothetical protein	Erwinia sp. Ejp617	plasmid pJE01
NC_010696.1	35494	YP_001909397.1	Rep_3	1	1047	+	Plasmid replication protein	Erwinia tasmaniensis Et1/99	plasmid pET35
NC_010699.1	44694	YP_001911096.1	IncFII_repA	32473	33369	+	Replication protein	Erwinia tasmaniensis Et1/99	plasmid pET45
NC_010693.1	46159	YP_001905962.1	RepB-RCR_reg	45453	45692	+	replication protein	Erwinia tasmaniensis Et1/99	plasmid pET46
NC_010693.1	46159	YP_001905945.1	Rep_3	29990	30733	-	replication protein	Erwinia tasmaniensis Et1/99	plasmid pET46
NC_010693.1	46159	YP_001905924.1	_	1	891	+	Replication protein	Erwinia tasmaniensis Et1/99	plasmid pET46
NC_010697.1	48751	YP_001909439.1	Rep_3	1	867	+	Initiator of plasmid replication	Erwinia tasmaniensis Et1/99	plasmid pET49
NC_015472.1	21423	YP_004422889.1	Rep_3	964	1818	-	replication initiation protein P1	Escherichia coli	plasmid pECTm80
NC_010257.1	32014	YP_001649228.1	Rep_3	31865	32683	+	replication initiator protein	Escherichia coli	plasmid MccC7-H22
NC_015872.1	35947	YP_004765029.1	RepA_C	14807	15691	+	RepA	Escherichia coli	plasmid p271A
NC_013503.1	42644	YP_003292162.1	Rep_3	696	1550	+	Pi protein	Escherichia coli	plasmid pMAS2027
NC_010378.1	51602	YP_001693239.1	Rrf2	51073	51552	-	transcriptional regulator	Escherichia coli	plasmid pOLA52
NC_010378.1	51602	YP_001693218.1	Rep_3	34891	35727	+	PI protein	Escherichia coli	plasmid pOLA52
NC_012886.1	52637	YP_002995659.1	_	676	1740	+	plasmid replication protein RepA	Escherichia coli	plasmid pRAx
NC_015599.1	54205	YP_004558171.1	Rep_3	3	722	-	plasmid replication protein	Escherichia coli	plasmid IncN plasmid N3
NC_007682.3	56634	YP_724520.1	Rep_3	55874	56593	+	hypothetical protein	Escherichia coli	plasmid pMUR050
NC_013121.1	64471	YP_003108213.1	IncFII_repA	28926	29795	-	replication protein	Escherichia coli	plasmid pEK516
NC_016039.1	70060	YP_004869998.1	IncFII_repA	796	1653	+	replication initiation protein RepA1	Escherichia coli	plasmid pHK17a
NC_016039.1	70060	YP_004869999.1	_	2016	2378	+	replication initiation protein RepA4	Escherichia coli	plasmid pHK17a
NC_011812.1	72946	YP_002456235.1	IncFII_repA	68337	69092	+	replication protein	Escherichia coli	plasmid pO26-L
NC_011812.1	72946	YP_002456236.1	_	69455	69817	+	replication protein A4	Escherichia coli	plasmid pO26-L
NC_014382.1	73801	YP_003829029.1	ParBc	26020	28080	-	parB-like partitioning protein	Escherichia coli	plasmid pEC_B24
NC_002525.1	75582	NP_065292.1	IncFII_repA	500	1516	+	replication initiation protein	Escherichia coli	plasmid R721
NC_002525.1	75582	NP_065371.1	_	67499	68308	+	DNA primase	Escherichia coli	plasmid R721
NC_005327.1	92353	NP_957643.1	IncFII_repA	89117	89974	+	replication protein	Escherichia coli	plasmid pC15-1a
NC_014477.1	93629	YP_003864264.1	IncFII_repA	687	1718	+	replication initiation protein	Escherichia coli	plasmid pCT
NC_014477.1	93629	YP_003864336.1	_	63911	67972	-	DNA primase	Escherichia coli	plasmid pCT
NC_013120.1	93732	YP_003108093.1	IncFII_repA	455	1486	+	replication protein	Escherichia coli	plasmid pEK204
NC_007635.1	98396	YP_424814.1	IncFII_repA	456	1487	+	replication initiation protein	Escherichia coli	plasmid pCoo
NC_007635.1	98396	YP_424840.1	IncFII_repA	27845	28702	+	replication protein	Escherichia coli	plasmid pCoo
NC_002483.1	99159	NP_061412.1	Rep_3	36643	37620	-	replication initiator protein	Escherichia coli	plasmid F
NC_002483.1	99159	NP_061424.1	Rep_3	48446	49201	+	replication protein	Escherichia coli	plasmid F
NC_002483.1	99159	NP_061420.1	_	44672	45763	-	replication protein	Escherichia coli	plasmid F
NC_006671.1	101375	YP_190107.2	IncFII_repA	2371	3228	-	replication protein	Escherichia coli	plasmid pAPEC-O2-R
NC_010862.1	101558	YP_001965378.1	Rep_3	275	1252	+	Replication initiation protein	Escherichia coli	plasmid pMAR7
NC_010862.1	101558	YP_001965409.1	IncFII_repA	36062	36931	-	replication protein	Escherichia coli	plasmid pMAR7
NC_011980.1	103275	YP_002539393.1	Rep_3	76811	77788	+	rep FIB replication protein B	Escherichia coli	plasmid pAPEC-1
NC_011980.1	103275	YP_002539328.1	IncFII_repA	36507	37364	-	replication protein	Escherichia coli	plasmid pAPEC-1
NC_014843.1	110416	YP_004119662.1	IncFII_repA	5133	6209	-	RepA	Escherichia coli	plasmid p3521
NC_013175.1	114222	YP_003162541.1	Rep_3	45456	46433	-	IncFIB replication protein RepA	Escherichia coli	plasmid pEC14_114
NC_013175.1	114222	YP_003162496.1	IncFII_repA	1379	2248	+	replication protein	Escherichia coli	plasmid pEC14_114
NC_013122.1	117536	YP_003108269.1	Rep_3	2514	3269	+	replication protein	Escherichia coli	plasmid pEK499
NC_013122.1	117536	YP_003108325.1	IncFII_repA	43600	44469	+	replication protein	Escherichia coli	plasmid pEK499
NC_013122.1	117536	YP_003108326.1	_	44832	45218	+	RepA4	Escherichia coli	plasmid pEK499
NC_014384.1	118525	YP_003829108.1	Rep_3	24801	25556	+	replication initiation protein of the FIA replicon	Escherichia coli	plasmid pEC_L8
NC_014384.1	118525	YP_003829168.1	IncFII_repA	81848	82717	+	replication initiation protein RepA1 of the FII replicon	Escherichia coli	plasmid pEC_L8
NC_008460.1	120730	YP_788007.1	Rep_3	35023	36000	-	RepFIB replication protein A	Escherichia coli	plasmid pO86A1
NC_008460.1	120730	YP_788103.1	IncFII_repA	103218	104075	+	replication protein	Escherichia coli	plasmid pO86A1
NC_009602.1	121239	YP_001294713.1	Rep_3	67833	68588	+	replication protein	Escherichia coli	plasmid pSFO157
NC_009602.1	121239	YP_001294669.1	IncFII_repA	3771	4628	+	replication protein	Escherichia coli	plasmid pSFO157
NC_011964.1	124705	YP_002527466.1	Rep_3	3568	4545	-	RepFIB replication protein RepA	Escherichia coli	plasmid pAPEC-O103-ColBM
NC_011964.1	124705	YP_002527571.1	IncFII_repA	106127	106999	-	replication protein	Escherichia coli	plasmid pAPEC-O103-ColBM
NC_011964.1	124705	YP_002527515.1	_	57018	58109	+	replication protein RepC	Escherichia coli	plasmid pAPEC-O103-ColBM
NC_004998.1	125491	NP_862959.1	IncFII_repA	38022	38879	+	replication protein	Escherichia coli	plasmid p1658/97
NC_014385.1	144871	YP_003829233.1	Rep_3	33981	34736	+	replication initiation protein of the FIA replicon	Escherichia coli	plasmid pEC_L46
NC_012690.1	148105	YP_002891046.1	_	1139	2239	+	plasmid replication protein RepA	Escherichia coli	plasmid peH4H
NC_012690.1	148105	YP_002891150.1	_	83156	84883	+	primase-helicase family member protein	Escherichia coli	plasmid peH4H
NC_010409.1	151002	YP_001711923.1	IncFII_repA	82663	83520	-	replication protein	Escherichia coli	plasmid pVM01
NC_007365.1	165548	YP_308787.1	Rep_3	106112	107089	+	initiator replication protein	Escherichia coli	plasmid pO113
NC_007365.1	165548	YP_308827.1	IncFII_repA	163918	164949	-	replication initiation protein	Escherichia coli	plasmid pO113
NC_007365.1	165548	YP_308697.1	_	22523	26539	+	DNA primase competative inhibitor	Escherichia coli	plasmid pO113
NC_014615.1	165657	YP_003937708.1	RepC	89985	90935	+	replication protein C	Escherichia coli	plasmid pETN48
NC_014615.1	165657	YP_003937733.1	Rep_3	119024	120001	-	RepFIB replication protein RepA	Escherichia coli	plasmid pETN48
NC_014615.1	165657	YP_003937669.1	IncFII_repA	51592	52449	+	repFII Replication initiation protein RepA1	Escherichia coli	plasmid pETN48
NC_012692.1	166530	YP_002894349.1	_	1139	2239	+	plasmid replication protein RepA	Escherichia coli	plasmid pAR060302
NC_012692.1	166530	YP_002894523.1	_	151404	152279	+	DNA replication terminus site-binding protein	Escherichia coli	plasmid pAR060302
NC_012487.1	168100	YP_002756601.1	IncFII_repA	50049	50789	-	replication initiation protein	Escherichia coli	plasmid pO26-Vir
NC_012487.1	168100	YP_002756659.1	IncFII_repA	93734	94765	-	replication initiation protein	Escherichia coli	plasmid pO26-Vir
NC_012487.1	168100	YP_002756683.1	_	116777	120838	+	DNA primase	Escherichia coli	plasmid pO26-Vir
NC_007675.1	184501	YP_443947.2	IncFII_repA	1405	2262	-	replication protein	Escherichia coli	plasmid pAPEC-O2-ColV
NC_017627.1	113346	YP_006099138.1	IncFII_repA	13	870	+	replication protein A	Escherichia coli 042	plasmid pAA
NC_017627.1	113346	YP_006099252.1	IncFII_repA	107317	108174	-	plasmid replication	Escherichia coli 042	plasmid pAA
NC_010558.1	168113	YP_001816483.1	Rep_3	2514	3269	+	replication protein	Escherichia coli 1520	plasmid pIP1206
NC_010558.1	168113	YP_001816634.1	Rep_3	140238	141215	-	RepA	Escherichia coli 1520	plasmid pIP1206
NC_010558.1	168113	YP_001816558.1	IncFII_repA	73095	73547	+	RepA1	Escherichia coli 1520	plasmid pIP1206
NC_010558.1	168113	YP_001816573.1	IncFII_repA	86060	86917	+	replication protein	Escherichia coli 1520	plasmid pIP1206
NC_010720.1	75089	YP_001919358.1	IncFII_repA	13067	13936	+	replication protein	Escherichia coli 53638	plasmid p53638_75
NC_010719.1	225683	YP_001919149.1	IncFII_repA	64587	65444	-	replication protein	Escherichia coli 53638	plasmid p53638_226
NC_011752.1	72482	YP_002415607.1	Rep_3	166	1143	+	RepFIB replication protein A	Escherichia coli 55989	plasmid 55989p
NC_011752.1	72482	YP_002415616.1	IncFII_repA	6854	7882	-	putative replication initiation protein 28Replication-associated protein 29	Escherichia coli 55989	plasmid 55989p
NC_011752.1	72482	YP_002415617.1	IncFII_repA	7866	8411	-	putative replication protein	Escherichia coli 55989	plasmid 55989p
NC_009837.1	174241	YP_001481222.2	IncFII_repA	54669	55526	+	replication protein	Escherichia coli APEC O1	plasmid pAPEC-O1-ColBM
NC_009838.1	241387	YP_001481404.1	_	57837	58817	+	putative DNA replication termination protein	Escherichia coli APEC O1	plasmid pAPEC-O1-R
NC_009838.1	241387	YP_001481547.1	_	208326	209414	+	RepH12	Escherichia coli APEC O1	plasmid pAPEC-O1-R
NC_002142.1	68817	NP_053063.1	Rep_3	290	1267	+	replication protein	Escherichia coli B171	plasmid pB171
NC_002142.1	68817	NP_053107.1	IncFII_repA	38249	39106	-	replication protein	Escherichia coli B171	plasmid pB171
NC_009787.1	34367	YP_001451466.1	IncFII_repA	29051	29908	-	replication protein	Escherichia coli E24377A	plasmid pETEC_35
NC_009788.1	70609	YP_001451513.1	IncFII_repA	42732	43763	-	replication initiation protein	Escherichia coli E24377A	plasmid pETEC_73
NC_009790.1	74224	YP_001451562.1	ParBc	20027	20998	-	plasmid-partitioning protein	Escherichia coli E24377A	plasmid pETEC_74
NC_009786.1	79237	YP_001451406.1	IncFII_repA	30868	31725	+	replication protein	Escherichia coli E24377A	plasmid pETEC_80
NC_011754.1	119594	YP_002418731.1	Replicase	55199	55765	+	conserved hypothetical protein 2C putative replicase protein	Escherichia coli ED1a	plasmid pECOED
NC_011754.1	119594	YP_002418656.1	IncFII_repA	104	976	+	replication protein	Escherichia coli ED1a	plasmid pECOED
NC_011754.1	119594	YP_002418764.1	_	89218	93279	-	conserved hypothetical protein 2C putative DNA primase	Escherichia coli ED1a	plasmid pECOED
NC_014233.1	55709	YP_003717679.1	Rep_3	42526	43503	-	repFIB replication protein	Escherichia coli ETEC 1392/75	plasmid p557
NC_014233.1	55709	YP_003717658.1	IncFII_repA	21617	22651	+	putative replication initiation protein	Escherichia coli ETEC 1392/75	plasmid p557
NC_014234.1	74575	YP_003717689.1	IncFII_repA	410	1486	+	replication protein repA	Escherichia coli ETEC 1392/75	plasmid p746
NC_014232.1	101857	YP_003717566.1	IncFII_repA	33017	33886	+	putative RepA1 replication initiation protein	Escherichia coli ETEC 1392/75	plasmid p1081
NC_014232.1	101857	YP_003717567.1	_	34248	34496	+	putative replication protein repA4	Escherichia coli ETEC 1392/75	plasmid p1081
NC_014232.1	101857	YP_003717568.1	_	34451	34636	+	putative replication protein repA4	Escherichia coli ETEC 1392/75	plasmid p1081
NC_017722.1	66681	YP_006203747.1	RepB-RCR_reg	2341	2601	-	replication protein	Escherichia coli ETEC H10407	plasmid p666
NC_017722.1	66681	YP_006203745.1	IncFII_repA	1183	2040	-	replication initiation protein repA	Escherichia coli ETEC H10407	plasmid p666
NC_013507.1	67094	YP_003294026.1	IncFII_repA	40936	41793	-	replication initiation protein RepA1	Escherichia coli ETEC H10407	plasmid pEntH10407
NC_017724.1	94797	YP_006203837.1	IncFII_repA	24030	24899	-	replication protein of IncFII family	Escherichia coli ETEC H10407	plasmid p948
NC_016904.1	103795	YP_005280361.1	IncFII_repA	83955	85256	+	replication initiation protein	Escherichia coli KO11FL	plasmid pEKO1101
NC_013354.1	75546	YP_003225119.1	Rep_3	57212	58189	-	putative RepFIB replication protein A	Escherichia coli O103:H2 str. 12009	plasmid pO103
NC_018662.1	75573	YP_006786863.1	RepB-RCR_reg	10314	10568	-	replication protein	Escherichia coli O104:H4 str. 2009EL-2071	plasmid pG-09EL71
NC_018662.1	75573	YP_006786862.1	RepA1_leader	10002	10076	-	leader peptide RepL	Escherichia coli O104:H4 str. 2009EL-2071	plasmid pG-09EL71
NC_018662.1	75573	YP_006786854.1	Rep_3	4735	5712	+	RepFIB replication protein A	Escherichia coli O104:H4 str. 2009EL-2071	plasmid pG-09EL71
NC_018662.1	75573	YP_006786860.1	IncFII_repA	9181	9843	-	replication protein	Escherichia coli O104:H4 str. 2009EL-2071	plasmid pG-09EL71
NC_018666.1	74217	YP_006792583.1	Rep_3	32504	33481	+	RepFIB replication protein A	Escherichia coli O104:H4 str. 2011C-3493	plasmid pESBL-EA11
NC_018666.1	74217	YP_006792589.1	IncFII_repA	36950	37621	-	replication protein	Escherichia coli O104:H4 str. 2011C-3493	plasmid pESBL-EA11
NC_018666.1	74217	YP_006792590.1	IncFII_repA	37590	37778	-	replication protein	Escherichia coli O104:H4 str. 2011C-3493	plasmid pESBL-EA11
NC_018659.1	88544	YP_006781749.1	IncFII_repA	36525	37556	+	replication initiation protein	Escherichia coli O104:H4 str. 2011C-3493	plasmid pG-EA11
NC_013366.1	77690	YP_003237762.1	IncFII_repA	13602	14459	+	replication protein	Escherichia coli O111:H- str. 11128	plasmid pO111_3
NC_013370.1	97897	YP_003237964.1	Rep_3	53598	54482	-	putative replication protein	Escherichia coli O111:H- str. 11128	plasmid pO111_2
NC_013370.1	97897	YP_003237952.1	_	42974	43819	+	putative lytic replication protein	Escherichia coli O111:H- str. 11128	plasmid pO111_2
NC_013365.1	204604	YP_003237645.1	RepC	110691	111542	-	replication protein C	Escherichia coli O111:H- str. 11128	plasmid pO111_1
NC_013365.1	204604	YP_003237528.1	Rep_3	1	876	+	replication initiation protein RepA	Escherichia coli O111:H- str. 11128	plasmid pO111_1
NC_013365.1	204604	YP_003237593.1	Rep_3	68723	69478	+	replication protein	Escherichia coli O111:H- str. 11128	plasmid pO111_1
NC_013365.1	204604	YP_003237738.1	_	190946	191827	+	replication protein RepA	Escherichia coli O111:H- str. 11128	plasmid pO111_1
NC_011603.1	97978	YP_002332156.1	Rep_3	275	1252	+	replication initiation protein	Escherichia coli O127:H6 str. E2348/69	plasmid pMAR2
NC_011603.1	97978	YP_002332178.1	IncFII_repA	31108	31965	-	replication protein	Escherichia coli O127:H6 str. E2348/69	plasmid pMAR2
NC_011351.1	37452	YP_002268511.1	Rep_3	93	1103	+	plasmid replication protein	Escherichia coli O157:H7 str. EC4115	plasmid pEC4115
NC_011350.1	94644	YP_002268410.1	Rep_3	9442	10419	-	initiator RepB protein	Escherichia coli O157:H7 str. EC4115	plasmid pO157
NC_011350.1	94644	YP_002268465.1	IncFII_repA	56108	56965	+	replication protein	Escherichia coli O157:H7 str. EC4115	plasmid pO157
NC_007414.1	92077	YP_325616.2	Rep_3	48551	49528	-	replication protein	Escherichia coli O157:H7 str. EDL933	plasmid pO157
NC_007414.1	92077	YP_325627.1	Rep_3	54669	54824	+	rep protein E1	Escherichia coli O157:H7 str. EDL933	plasmid pO157
NC_007414.1	92077	YP_325568.1	IncFII_repA	3040	3897	+	replication protein	Escherichia coli O157:H7 str. EDL933	plasmid pO157
NC_007414.1	92077	YP_325614.1	_	47910	48266	+	replication protein	Escherichia coli O157:H7 str. EDL933	plasmid pO157
NC_007414.1	92077	YP_325615.1	_	47955	48272	-	replication protein	Escherichia coli O157:H7 str. EDL933	plasmid pO157
NC_007414.1	92077	YP_325617.1	_	49266	49595	+	replication protein	Escherichia coli O157:H7 str. EDL933	plasmid pO157
NC_002128.1	92721	NP_052630.2	Rep_3	25341	26318	-	RepFIB	Escherichia coli O157:H7 str. Sakai	plasmid pO157
NC_002128.1	92721	NP_052675.1	IncFII_repA	72556	73413	+	replication protein	Escherichia coli O157:H7 str. Sakai	plasmid pO157
NC_013010.1	94601	YP_003082160.1	Rep_3	25524	26501	-	replication protein	Escherichia coli O157:H7 str. TW14359	plasmid pO157
NC_013010.1	94601	YP_003082173.1	Rep_3	33522	34277	+	replication protein	Escherichia coli O157:H7 str. TW14359	plasmid pO157
NC_013010.1	94601	YP_003082217.1	IncFII_repA	72153	73022	+	replication protein	Escherichia coli O157:H7 str. TW14359	plasmid pO157
NC_014231.1	53207	YP_003717473.1	Rep_3	1	720	+	RepA	Escherichia coli O25b:H4-ST131 str. EC958	plasmid pKC394
NC_013728.1	111481	YP_003377829.1	RepC	10622	11473	+	replication protein C	Escherichia coli O26:H-	plasmid pO26-CRL
NC_013728.1	111481	YP_003377866.1	Rep_3	49737	50714	-	repFIB replication protein A	Escherichia coli O26:H-	plasmid pO26-CRL
NC_013728.1	111481	YP_003377847.1	IncFII_repA	24916	25947	+	replication initiation protein	Escherichia coli O26:H-	plasmid pO26-CRL
NC_013362.1	63365	YP_003232469.1	IncFII_repA	1	858	+	replication protein	Escherichia coli O26:H11 str. 11368	plasmid pO26_2
NC_013369.1	85167	YP_003237866.1	Rep_3	44865	45842	-	replication protein RepFIB	Escherichia coli O26:H11 str. 11368	plasmid pO26_1
NC_013369.1	85167	YP_003237859.1	IncFII_repA	20036	21067	+	putative replication initiation protein	Escherichia coli O26:H11 str. 11368	plasmid pO26_1
NC_013942.1	66001	YP_003502745.1	Rep_3	56470	57423	-	RepFIB replication protein A	Escherichia coli O55:H7 str. CB9615	plasmid pO55
NC_017657.1	66078	YP_006162141.1	RepB-RCR_reg	30247	30495	+	replication protein	Escherichia coli O55:H7 str. RM12579	plasmid p12579_2
NC_017653.1	94015	YP_006157117.1	Rep_3	58009	58893	-	putative replication protein	Escherichia coli O55:H7 str. RM12579	plasmid p12579_1
NC_017653.1	94015	YP_006157107.1	_	47384	48229	+	putative lytic replication protein	Escherichia coli O55:H7 str. RM12579	plasmid p12579_1
NC_017647.1	54289	YP_006147195.1	Rep_3	38576	39529	-	repFIB replication protein A	Escherichia coli O7:K1 str. CE10	plasmid pCE10A
NC_017647.1	54289	YP_006147154.1	IncFII_repA	1391	2248	+	replication protein	Escherichia coli O7:K1 str. CE10	plasmid pCE10A
NC_017659.1	147060	YP_006162234.1	RepC	49053	49904	+	replication protein C	Escherichia coli O83:H1 str. NRG 857C	plasmid pO83_CORR
NC_017659.1	147060	YP_006162322.1	Rep_3	129404	130381	+	replication initiator protein RepFIB	Escherichia coli O83:H1 str. NRG 857C	plasmid pO83_CORR
NC_017659.1	147060	YP_006162267.1	IncFII_repA	77370	78227	-	IncFII replication protein RepA1	Escherichia coli O83:H1 str. NRG 857C	plasmid pO83_CORR
NC_017659.1	147060	YP_006162206.1	_	21224	22315	+	replication protein RepC	Escherichia coli O83:H1 str. NRG 857C	plasmid pO83_CORR
NC_011747.1	133853	YP_002401009.1	Rep_3	1157	2134	-	RepFIB replication protein RepA	Escherichia coli S88	plasmid pECOS88
NC_011747.1	133853	YP_002401098.1	IncFII_repA	82705	83574	+	replication protein	Escherichia coli S88	plasmid pECOS88
NC_011416.1	60555	YP_002295966.1	Rep_3	9686	10663	-	replication protein RepA	Escherichia coli SE11	plasmid pSE11-3
NC_011413.1	91158	YP_002291162.1	Rep_3	8562	9320	-	replication protein RepB	Escherichia coli SE11	plasmid pSE11-2
NC_011413.1	91158	YP_002291240.1	IncFII_repA	75334	76368	+	replication initiation protein	Escherichia coli SE11	plasmid pSE11-2
NC_011419.1	100021	YP_002296026.1	IncFII_repA	46	1077	+	replication initiation protein	Escherichia coli SE11	plasmid pSE11-1
NC_011419.1	100021	YP_002296123.1	_	73103	76870	-	DNA primase SogL	Escherichia coli SE11	plasmid pSE11-1
NC_013655.1	122345	YP_003352415.1	Replicase	71257	71823	+	replication initiation protein	Escherichia coli SE15	plasmid pECSF1
NC_013655.1	122345	YP_003352441.1	Rep_3	96955	97932	-	replication protein	Escherichia coli SE15	plasmid pECSF1
NC_013655.1	122345	YP_003352393.1	IncFII_repA	52441	53298	+	replication protein RepA	Escherichia coli SE15	plasmid pECSF1
NC_010488.1	130440	YP_001739981.1	Rep_3	69078	70055	+	repFIB replication protein A	Escherichia coli SMS-3-5	plasmid pSMS35_130
NC_010488.1	130440	YP_001739891.1	IncFII_repA	904	1773	-	replication protein	Escherichia coli SMS-3-5	plasmid pSMS35_130
NC_017630.1	114550	YP_006104102.1	Rep_3	68021	68974	+	IncFIB replication protein RepA	Escherichia coli UM146	plasmid pUM146
NC_017630.1	114550	YP_006104148.1	IncFII_repA	112178	113035	-	replication protein	Escherichia coli UM146	plasmid pUM146
NC_011739.1	33809	YP_002381183.1	Rep_3	250	1251	+	PI protein 28Replication initiation protein 29	Escherichia coli UMN026	plasmid p2ESCUM
NC_011749.1	122301	YP_002405926.1	Replicase	23602	23892	-	Rep protein 28fragment 29	Escherichia coli UMN026	plasmid p1ESCUM
NC_011749.1	122301	YP_002405907.1	Rep_3	101	1078	+	replication protein	Escherichia coli UMN026	plasmid p1ESCUM
NC_011749.1	122301	YP_002405967.1	IncFII_repA	51023	51892	-	replication protein	Escherichia coli UMN026	plasmid p1ESCUM
NC_017643.1	65549	YP_006137072.1	_	37591	41034	-	DNA primase SogL	Escherichia coli UMNK88	plasmid pUMNK88_Hly
NC_017640.1	81475	YP_006131749.1	Rep_3	3	980	+	RepFIB replication protein RepA	Escherichia coli UMNK88	plasmid pUMNK88_Ent
NC_017639.1	81883	YP_006131662.1	IncFII_repA	2	757	+	IncFIIA replication protein RepA	Escherichia coli UMNK88	plasmid pUMNK88_K88
NC_017639.1	81883	YP_006131663.1	_	1039	1506	+	IncFIIA replication protein RepA4	Escherichia coli UMNK88	plasmid pUMNK88_K88
NC_017642.1	90868	YP_006136948.1	IncFII_repA	410	1486	+	replication initiation protein RepZ	Escherichia coli UMNK88	plasmid pUMNK88_91
NC_017642.1	90868	YP_006137011.1	_	61765	65532	-	DNA primase SogL	Escherichia coli UMNK88	plasmid pUMNK88_91
NC_017645.1	160573	YP_006141972.1	_	1139	2239	+	plasmid replication protein RepA	Escherichia coli UMNK88	plasmid pUMNK88
NC_017645.1	160573	YP_006142092.1	_	105882	107639	+	putative DNA primase protein	Escherichia coli UMNK88	plasmid pUMNK88
NC_007941.1	114230	YP_538649.1	Rep_3	45456	46433	-	replication protein RepFIB 28P307 replicon 29	Escherichia coli UTI89	plasmid pUTI89
NC_007941.1	114230	YP_538603.1	IncFII_repA	1391	2248	+	replication protein	Escherichia coli UTI89	plasmid pUTI89
NC_012944.1	138362	YP_003033996.1	Rep_3	23233	24210	-	RepFIB replication protein RepA	Escherichia coli Vir68	plasmid pVir68
NC_012944.1	138362	YP_003034002.1	Rep_3	32754	33230	+	replication protein RepE	Escherichia coli Vir68	plasmid pVir68
NC_012944.1	138362	YP_003034064.1	IncFII_repA	93136	93993	+	replication protein	Escherichia coli Vir68	plasmid pVir68
NC_012944.1	138362	YP_003034063.1	_	92859	93143	+	RepFIC initiation protein RepA	Escherichia coli Vir68	plasmid pVir68
NC_017665.1	102535	YP_006176122.1	IncFII_repA	56753	57829	+	replication initiation protein	Escherichia coli W	plasmid pRK1
NC_017665.1	102535	YP_006176097.1	_	30622	34389	-	DNA primase	Escherichia coli W	plasmid pRK1
NC_017637.1	102536	YP_006127354.1	IncFII_repA	63813	64844	+	replication initiation protein	Escherichia coli W	plasmid pRK1
NC_017637.1	102536	YP_006127327.1	_	37637	41404	-	DNA primase	Escherichia coli W	plasmid pRK1
NC_017903.1	37785	YP_006303663.1	Rep_3	1	1065	+	plasmid replication protein RepA	Escherichia coli Xuzhou21	plasmid pO157_Sal
NC_017907.1	92728	YP_006315926.1	Rep_3	25341	26318	-	replication protein RepA	Escherichia coli Xuzhou21	plasmid pO157
NC_017907.1	92728	YP_006315975.1	IncFII_repA	72557	73414	+	replication protein	Escherichia coli Xuzhou21	plasmid pO157
NC_011743.1	55150	YP_002394549.1	Rep_3	450	1316	+	Replication protein	Escherichia fergusonii ATCC 35469	plasmid pEFER
NC_012782.1	60455	YP_002939654.1	Toprim_N	51195	52220	-	DNA primase	Eubacterium eligens ATCC 27750	plasmid unnamed
NC_012782.1	60455	YP_002939662.1	_	56099	56770	-	DNA replication protein DnaC	Eubacterium eligens ATCC 27750	plasmid unnamed
NC_012780.1	626744	YP_002935542.1	Tubulin	215076	216197	+	cell division protein FtsZ	Eubacterium eligens ATCC 27750	plasmid unnamed
NC_012780.1	626744	YP_002935622.1	ParBc	291392	292588	+	chromosome partitioning protein 2C ParB family	Eubacterium eligens ATCC 27750	plasmid unnamed
NC_010371.1	189163	YP_001691020.1	Rep_3	4369	5247	+	replication protein	Finegoldia magna ATCC 29328	plasmid pFMC
NC_006509.1	47890	YP_145813.1	Rep_3	714	1865	+	replication initiator protein	Geobacillus kaustophilus HTA426	plasmid pHTA426
NC_006509.1	47890	YP_145815.1	_	2876	4195	+	replication protein	Geobacillus kaustophilus HTA426	plasmid pHTA426
NC_012794.1	33899	YP_002951353.1	Rep_3	19401	20546	-	initiator RepB protein	Geobacillus sp. WCH70	plasmid pWCH7001
NC_012794.1	33899	YP_002951365.1	_	30142	31455	+	replication protein	Geobacillus sp. WCH70	plasmid pWCH7001
NC_014651.1	71617	YP_003991136.1	Rep_3	70374	71549	-	initiator RepB protein	Geobacillus sp. Y4.1MC1	plasmid pGY4MC101
NC_014916.1	45057	YP_004134079.1	Rep_3	298	1449	+	initiator RepB protein	Geobacillus sp. Y412MC52	plasmid pGYMC5201
NC_014916.1	45057	YP_004134091.1	_	14996	16315	-	replication protein	Geobacillus sp. Y412MC52	plasmid pGYMC5201
NC_013412.1	45057	YP_003254614.1	Rep_3	30226	31377	-	initiator RepB protein	Geobacillus sp. Y412MC61	plasmid pGYMC6101
NC_013412.1	45057	YP_003254602.1	_	15360	16679	+	replication protein	Geobacillus sp. Y412MC61	plasmid pGYMC6101
NC_010420.1	62830	YP_001716004.1	_	1464	2744	+	putative replication protein	Geobacillus stearothermophilus	plasmid pGS18
NC_009329.1	57693	YP_001127541.1	_	16849	17868	+	RepA protein	Geobacillus thermodenitrificans NG80-2	plasmid pLW1071
NC_015665.1	80849	YP_004595190.1	Rep_3	62354	63529	+	initiator RepB protein	Geobacillus thermoglucosidasius C56-YS93	plasmid pGEOTH01
NC_010815.1	77113	YP_001953900.1	RepA_C	38254	39366	-	plasmid encoded RepA protein	Geobacter lovleyi SZ	plasmid pGLOV01
NC_015498.1	341282	YP_004436728.1	_	286650	287552	+	site-binding protein DNA replication region	Glaciecola sp. 4H-3-7+YE-5	plasmid pGLAAG01
NC_011367.1	27455	YP_002278340.1	Rep_3	942	1613	+	initiator RepB protein	Gluconacetobacter diazotrophicus PAl 5	plasmid pGDIA01
NC_010124.1	38818	YP_001600290.1	RP-C	30064	31386	-	replicator initiator	Gluconacetobacter diazotrophicus PAl 5	plasmid pGDIPal5I
NC_016028.1	28572	YP_004869594.1	RPA	1	1056	+	plasmid replication initiator	Gluconacetobacter xylinus NBRC 3288	plasmid pGXY030
NC_016021.1	76071	YP_004857926.1	RepA_C	1	945	+	plasmid replication initiator	Gluconacetobacter xylinus NBRC 3288	plasmid pGXY020
NC_016037.1	255866	YP_004869741.1	RPA	1995	2813	+	plasmid replication initiator	Gluconacetobacter xylinus NBRC 3288	plasmid pGXY010
NC_016037.1	255866	YP_004869919.1	RepA_C	190510	191445	+	plasmid replication initiator	Gluconacetobacter xylinus NBRC 3288	plasmid pGXY010
NC_006673.1	26568	YP_190393.1	COG0210	4936	5421	+	ATP-dependent DNA helicase Rep	Gluconobacter oxydans 621H	plasmid pGOX2
NC_006672.1	163186	YP_190323.1	RP-C	98344	99708	-	replicator initiator RepC	Gluconobacter oxydans 621H	plasmid pGOX1
NC_006672.1	163186	YP_190268.1	ParA	43690	44904	+	replication protein A	Gluconobacter oxydans 621H	plasmid pGOX1
NC_018582.1	89480	YP_006671575.1	ParBc	30344	31927	+	nuclease	Gordonia sp. KTR9	plasmid pGKT1
NC_018583.1	172385	YP_006671749.1	_	116354	117118	-	DNA replication protein	Gordonia sp. KTR9	plasmid pGKT3
NC_018580.1	182454	YP_006666652.1	_	2418	4325	-	replication protein	Gordonia sp. KTR9	plasmid pGKT2
NC_005307.1	101016	NP_954749.1	_	5404	7443	+	replication protein	Gordonia westfalica	plasmid pKB1
NC_015060.1	115221	YP_004210697.1	RepA_C	48410	49567	-	hypothetical protein	Granulicella tundricola MP5ACTX9	plasmid pACIX905
NC_015059.1	115493	YP_004210585.1	RepA_C	35570	36472	-	plasmid encoded RepA protein	Granulicella tundricola MP5ACTX9	plasmid pACIX904
NC_015058.1	188167	YP_004210513.1	RepA_C	136898	137881	+	hypothetical protein	Granulicella tundricola MP5ACTX9	plasmid pACIX903
NC_015065.1	300292	YP_004219735.1	RepA_C	264400	265404	+	plasmid encoded RepA protein	Granulicella tundricola MP5ACTX9	plasmid pACIX902
NC_015057.1	475658	YP_004210289.1	RPA	283796	285358	-	hypothetical protein	Granulicella tundricola MP5ACTX9	plasmid pACIX901
NC_011409.1	59393	YP_002291050.1	Plasmid_RAQPRD	33866	34216	+	Putative exported protein precursor	Haemophilus influenzae	plasmid ICEhin1056
NC_004058.1	32379	NP_660224.1	IncFII_repA	7296	8312	-	hypothetical protein	Haemophilus influenzae biotype aegyptius	plasmid pF3028
NC_004846.1	32433	NP_858089.1	IncFII_repA	7296	8312	-	hypothetical protein	Haemophilus influenzae biotype aegyptius	plasmid pF3031
NC_007206.1	32628	YP_271701.1	IncFII_repA	7492	8508	-	hypothetical protein	Haemophilus influenzae biotype aegyptius	plasmid pF1947
NC_014299.1	363534	YP_003738665.1	CDC6	90802	92040	-	orc1 2Fcdc6 family replication initiation protein	Halalkalicoccus jeotgali B3	plasmid 2
NC_014298.1	406285	YP_003738531.1	CDC6	350536	351306	-	orc1 2Fcdc6 family replication initiation protein	Halalkalicoccus jeotgali B3	plasmid 1
NC_015513.1	92189	YP_004451510.1	Rep_3	62800	64206	-	initiator RepB protein	Haliscomenobacter hydrossis DSM 1100	plasmid pHALHY03
NC_015512.1	143757	YP_004451395.1	RepA_C	48359	49312	+	plasmid encoded RepA protein	Haliscomenobacter hydrossis DSM 1100	plasmid pHALHY02
NC_015511.1	164019	YP_004451331.1	Rep_3	122284	123714	+	initiator RepB protein	Haliscomenobacter hydrossis DSM 1100	plasmid pHALHY01
NC_006390.1	33452	YP_134007.1	_	3598	4716	+	replication factor A	Haloarcula marismortui ATCC 43049	plasmid pNG200
NC_006390.1	33452	YP_134021.1	_	14675	17527	-	pNRC100 replication protein H-like	Haloarcula marismortui ATCC 43049	plasmid pNG200
NC_006391.1	39521	YP_134064.1	_	16660	20064	+	pNRC100 replication protein H-like	Haloarcula marismortui ATCC 43049	plasmid pNG300
NC_006392.1	50060	YP_134117.1	_	25511	28915	-	pNRC100 replication protein H-like	Haloarcula marismortui ATCC 43049	plasmid pNG400
NC_010367.1	40894	YP_001690531.1	_	9129	12515	+	replication protein repI2	Halobacterium salinarum R1	plasmid PHS4
NC_010367.1	40894	YP_001690541.1	_	25461	28847	+	plasmid replication protein repJ	Halobacterium salinarum R1	plasmid PHS4
NC_010366.1	147625	YP_001690375.1	_	9210	12431	+	plasmid replication protein repH	Halobacterium salinarum R1	plasmid PHS1
NC_010366.1	147625	YP_001690499.1	_	129082	132468	+	plasmid replication protein repJ	Halobacterium salinarum R1	plasmid PHS1
NC_010369.1	194963	YP_001690995.1	Tubulin	179062	180243	-	hypothetical protein	Halobacterium salinarum R1	plasmid PHS2
NC_010369.1	194963	YP_001690998.1	Tubulin	183652	184734	-	homolog to cell division protein ftsZ	Halobacterium salinarum R1	plasmid PHS2
NC_010369.1	194963	YP_001691000.1	Tubulin	186271	187788	-	hypothetical protein	Halobacterium salinarum R1	plasmid PHS2
NC_010369.1	194963	YP_001690825.1	Rrf2	17609	18199	-	hypothetical protein	Halobacterium salinarum R1	plasmid PHS2
NC_010369.1	194963	YP_001690834.1	Rrf2	27749	28672	+	hypothetical protein	Halobacterium salinarum R1	plasmid PHS2
NC_010368.1	284332	YP_001690558.1	_	11	895	-	DNA primase-like protein	Halobacterium salinarum R1	plasmid PHS3
NC_001869.1	191346	NP_045956.1	_	9210	12431	+	plasmid replication protein RepH	Halobacterium sp. NRC-1	plasmid pNRC100
NC_001869.1	191346	NP_046040.1	_	97984	101370	+	replication protein RepI	Halobacterium sp. NRC-1	plasmid pNRC100
NC_001869.1	191346	NP_046050.1	_	117104	120490	+	replication protein RepJ	Halobacterium sp. NRC-1	plasmid pNRC100
NC_002608.1	365425	NP_395577.1	_	9210	12431	+	replication protein	Halobacterium sp. NRC-1	plasmid pNRC200
NC_002608.1	365425	NP_395672.1	_	97984	101370	+	replication protein	Halobacterium sp. NRC-1	plasmid pNRC200
NC_017944.1	504705	YP_006351420.1	Rrf2	330028	330471	-	AsnC family transcriptional regulator	Haloferax mediterranei ATCC 33500	plasmid pHM500
NC_013968.1	85092	YP_003537021.1	CDC6	101	1327	+	Orc1-type DNA replication protein	Haloferax volcanii DS2	plasmid pHV1
NC_013968.1	85092	YP_003537073.1	CDC6	56360	57616	+	Orc1-type DNA replication protein	Haloferax volcanii DS2	plasmid pHV1
NC_013964.1	437906	YP_003533081.1	CDC6	201	1433	+	Orc1-type DNA replication protein	Haloferax volcanii DS2	plasmid pHV3
NC_013966.1	635786	YP_003533463.1	CDC6	152	1402	+	Orc1-type DNA replication protein	Haloferax volcanii DS2	plasmid pHV4
NC_013966.1	635786	YP_003533525.1	CDC6	55398	56897	-	Orc1-type DNA replication protein	Haloferax volcanii DS2	plasmid pHV4
NC_013966.1	635786	YP_003533533.1	CDC6	65261	66289	-	Orc1-type DNA replication protein	Haloferax volcanii DS2	plasmid pHV4
NC_013966.1	635786	YP_003533715.1	CDC6	257391	258668	-	Orc1-type DNA replication protein	Haloferax volcanii DS2	plasmid pHV4
NC_014731.1	339010	YP_004038039.1	Rrf2	99883	100806	+	hypothetical protein	Halogeometricum borinquense DSM 11551	plasmid pHBOR02
NC_014735.1	362194	YP_004044318.1	Tubulin	165994	167172	+	cell division GTPase	Halogeometricum borinquense DSM 11551	plasmid pHBOR01
NC_013201.1	221862	YP_003175707.1	CDC6	39319	40662	-	orc1 2Fcdc6 family replication initiation protein	Halomicrobium mukohataei DSM 12286	plasmid pHmuk01
NC_015955.1	705810	YP_004810019.1	CDC6	396211	397239	+	orc1 2Fcdc6 family replication initiation protein	Halophilic archaeon DL31	plasmid phalar01
NC_015955.1	705810	YP_004810133.1	CDC6	518502	520001	-	orc1 2Fcdc6 family replication initiation protein	Halophilic archaeon DL31	plasmid phalar01
NC_015955.1	705810	YP_004809718.1	_	51028	51912	+	DNA primase-like protein	Halophilic archaeon DL31	plasmid phalar01
NC_015658.1	436718	YP_004585724.1	Rrf2	6918	7445	-	winged helix-turn-helix transcription repressor 2C HrcA DNA-binding domain-containing protein	Halopiger xanaduensis SH-6	plasmid pHALXA01
NC_017457.1	100258	YP_005838752.1	ParBc	58169	59251	-	ParB domain protein	Haloquadratum walsbyi C23	plasmid PL100
NC_008213.1	46867	YP_659416.1	_	27033	28982	-	putative P4-specific DNA primase	Haloquadratum walsbyi DSM 16790	plasmid PL47
NC_008213.1	46867	YP_659417.1	_	30771	31970	-	phage-like primase	Haloquadratum walsbyi DSM 16790	plasmid PL47
NC_012030.1	431338	YP_002567439.1	CDC6	61173	62441	+	orc1 2Fcdc6 family replication initiation protein	Halorubrum lacusprofundi ATCC 49239	plasmid pHLAC01
NC_012030.1	431338	YP_002567484.1	CDC6	122508	123887	-	orc1 2Fcdc6 family replication initiation protein	Halorubrum lacusprofundi ATCC 49239	plasmid pHLAC01
NC_012030.1	431338	YP_002567617.1	CDC6	255488	256777	+	orc1 2Fcdc6 family replication initiation protein	Halorubrum lacusprofundi ATCC 49239	plasmid pHLAC01
NC_012030.1	431338	YP_002567643.1	CDC6	287018	288481	-	orc1 2Fcdc6 family replication initiation protein	Halorubrum lacusprofundi ATCC 49239	plasmid pHLAC01
NC_012030.1	431338	YP_002567740.1	CDC6	402465	403697	+	orc1 2Fcdc6 family replication initiation protein	Halorubrum lacusprofundi ATCC 49239	plasmid pHLAC01
NC_012030.1	431338	YP_002567426.1	_	45650	48661	+	plasmid replication protein RepH	Halorubrum lacusprofundi ATCC 49239	plasmid pHLAC01
NC_012030.1	431338	YP_002567712.1	_	363070	366078	+	plasmid replication protein RepH	Halorubrum lacusprofundi ATCC 49239	plasmid pHLAC01
NC_013748.1	71062	YP_003406599.1	_	26850	27794	+	ATPase involved in replication control Cdc46 2FMcm family-like protein	Haloterrigena turkmenica DSM 5511	plasmid pHTUR05
NC_013747.1	171943	YP_003406514.1	CDC6	102212	103438	-	orc1 2Fcdc6 family replication initiation protein	Haloterrigena turkmenica DSM 5511	plasmid pHTUR04
NC_013747.1	171943	YP_003406526.1	CDC6	117409	118614	-	orc1 2Fcdc6 family replication initiation protein	Haloterrigena turkmenica DSM 5511	plasmid pHTUR04
NC_013747.1	171943	YP_003406548.1	CDC6	141243	142475	+	orc1 2Fcdc6 family replication initiation protein	Haloterrigena turkmenica DSM 5511	plasmid pHTUR04
NC_013746.1	180781	YP_003406238.1	_	2188	2658	-	cir-1 3B CIR 28transcription factor CBF1 Interacting coRepressor 29-like 3B K06066 CBF1 interacting corepressor	Haloterrigena turkmenica DSM 5511	plasmid pHTUR03
NC_013746.1	180781	YP_003406395.1	_	159068	159994	-	DNA primase small subunit	Haloterrigena turkmenica DSM 5511	plasmid pHTUR03
NC_013745.1	413648	YP_003406218.1	CDC6	386004	387350	-	orc1 2Fcdc6 family replication initiation protein	Haloterrigena turkmenica DSM 5511	plasmid pHTUR02
NC_013744.1	698495	YP_003405444.1	CDC6	171356	172588	-	orc1 2Fcdc6 family replication initiation protein	Haloterrigena turkmenica DSM 5511	plasmid pHTUR01
NC_015670.1	52076	YP_004599035.1	Rep_3	3948	6089	+	replication initiation protein A	Helicobacter bizzozeronii CIII-1	plasmid pHbz1
NC_017373.1	25916	YP_005782946.1	Rep_3	91	1698	+	hypothetical protein	Helicobacter pylori SouthAfrica7	plasmid unnamed
NC_009974.1	99204	YP_001548006.1	_	21897	22253	-	single-strand binding protein 2Fprimosomal replication protein n	Herpetosiphon aurantiacus DSM 785	plasmid pHAU02
NC_012983.1	84492	YP_003061537.1	RPA	21635	22939	-	plasmid replication initiator protein-like protein	Hirschia baltica ATCC 49814	plasmid pHbal01
NC_014633.1	961624	YP_003968535.1	Rrf2	540785	541207	+	AsnC family transcriptional regulator	Ilyobacter polytropus DSM 2926	plasmid pILYOP01
NC_014633.1	961624	YP_003968183.1	RepA_N	126983	127807	-	hypothetical protein	Ilyobacter polytropus DSM 2926	plasmid pILYOP01
NC_008272.1	54383	YP_709140.1	TrfA	1315	2538	-	replication initiation protein	IncP-1 plasmid pKJK5	plasmid pKJK5
NC_007502.1	57198	YP_358818.1	TrfA	9240	10460	-	replication initiation protein	IncP-1beta multiresistance plasmid pB8	plasmid pB8
NC_014957.1	56340	YP_004169323.1	RPA	42787	44322	-	hypothetical protein	Isosphaera pallida ATCC 43644	plasmid pISOP01
NC_007801.1	86072	YP_512206.1	RPA	60909	61907	+	hypothetical protein	Jannaschia sp. CCS1	plasmid plasmid1
NC_017385.1	242715	YP_005796434.1	ParA	2346	3653	-	RepA partitioning protein 2FATPase 2C ParA type	Ketogulonicigenium vulgare WSH-001	plasmid 2
NC_017386.1	267986	YP_005796677.1	RPA	30892	31983	+	Replication protein A	Ketogulonicigenium vulgare WSH-001	plasmid 1
NC_017386.1	267986	YP_005796841.1	Rep_3	203390	204583	-	Initiator RepB protein	Ketogulonicigenium vulgare WSH-001	plasmid 1
NC_014626.1	243645	YP_003965295.1	ParA	53348	54655	-	replication protein	Ketogulonicigenium vulgare Y25	plasmid pYP12
NC_014621.1	268675	YP_003944226.1	RPA	266157	267248	+	replication protein A	Ketogulonicigenium vulgare Y25	plasmid pYP1
NC_014621.1	268675	YP_003944145.1	Rep_3	170470	171663	-	Initiator RepB protein	Ketogulonicigenium vulgare Y25	plasmid pYP1
NC_018107.1	353865	YP_006501506.1	Rep_3	1	828	-	replication initiator protein	Klebsiella oxytoca E718	plasmid pKOX_R1
NC_018107.1	353865	YP_006501605.1	Rep_3	135168	135545	+	DNA replication protein	Klebsiella oxytoca E718	plasmid pKOX_R1
NC_018107.1	353865	YP_006501627.1	_	167006	167890	+	RepA	Klebsiella oxytoca E718	plasmid pKOX_R1
NC_014208.1	54641	YP_003675758.1	Rep_3	22952	23671	-	RepA	Klebsiella oxytoca KOX105	plasmid pKOX105
NC_010726.1	41723	YP_001928046.1	IncFII_repA	674	1387	-	RepA	Klebsiella pneumoniae	plasmid pMET-1
NC_011617.1	67850	YP_002332848.1	Rep_3	1	720	+	RepA	Klebsiella pneumoniae	plasmid pKP96
NC_011641.1	68018	YP_002333309.1	IncFII_repA	25159	26214	+	RepA	Klebsiella pneumoniae	plasmid pCTXM360
NC_013542.1	70057	YP_003329186.1	IncFII_repA	13483	14340	-	replication initiation protein A1	Klebsiella pneumoniae	plasmid pKF3-70
NC_011383.1	70655	YP_002286867.1	Rep_3	32438	33157	-	RepA	Klebsiella pneumoniae	plasmid 9
NC_011385.1	75617	YP_002286934.1	Rep_3	5429	6148	-	RepA	Klebsiella pneumoniae	plasmid 12
NC_014368.1	79307	YP_003813095.1	Rep_3	72864	73583	+	RepA	Klebsiella pneumoniae	plasmid pNL194
NC_013950.1	94219	YP_003517445.1	Rep_3	22482	23375	-	RepA	Klebsiella pneumoniae	plasmid pKF3-94
NC_013950.1	94219	YP_003517420.1	IncFII_repA	2806	3663	+	DNA replication	Klebsiella pneumoniae	plasmid pKF3-94
NC_015154.1	95626	YP_004249875.1	Rep_3	25835	26845	-	initiator RepB protein	Klebsiella pneumoniae	plasmid pc15-k
NC_010886.1	98264	YP_001966186.1	Rep_3	19007	19873	-	RepB	Klebsiella pneumoniae	plasmid pK245
NC_010886.1	98264	YP_001966204.1	Rep_3	42558	43451	-	RepA	Klebsiella pneumoniae	plasmid pK245
NC_014016.1	113637	YP_003560428.1	Rep_3	53179	54075	-	DNA replication protein	Klebsiella pneumoniae	plasmid pKpQIL
NC_014016.1	113637	YP_003560384.1	IncFII_repA	3812	4669	+	DNA replication protein	Klebsiella pneumoniae	plasmid pKpQIL
NC_013951.1	147416	YP_003517598.1	RepC	47390	47626	+	replication protein C	Klebsiella pneumoniae	plasmid pKF3-140
NC_013951.1	147416	YP_003517695.1	Rep_3	122909	123664	-	putative replication initiation protein	Klebsiella pneumoniae	plasmid pKF3-140
NC_013951.1	147416	YP_003517724.1	Rep_3	144595	145572	+	RepFIB replication protein A	Klebsiella pneumoniae	plasmid pKF3-140
NC_013951.1	147416	YP_003517554.1	PriCT_1	17863	18123	-	Rep protein	Klebsiella pneumoniae	plasmid pKF3-140
NC_013951.1	147416	YP_003517622.1	IncFII_repA	66034	66903	-	RepA1	Klebsiella pneumoniae	plasmid pKF3-140
NC_013951.1	147416	YP_003517537.1	_	4334	5116	-	DNA replication protein	Klebsiella pneumoniae	plasmid pKF3-140
NC_014312.1	151188	YP_003754079.1	Rep_3	76021	76887	+	DNA replication protein	Klebsiella pneumoniae	plasmid pKP048
NC_014312.1	151188	YP_003753996.1	IncFII_repA	1937	2794	+	replication protein	Klebsiella pneumoniae	plasmid pKP048
NC_016976.1	170810	YP_005351872.1	_	1139	2239	+	RepA protein	Klebsiella pneumoniae	plasmid pR55
NC_016976.1	170810	YP_005352058.1	_	155693	156568	+	DNA replication terminus site-binding protein	Klebsiella pneumoniae	plasmid pR55
NC_005249.1	219385	NP_943525.1	Rep_3	199524	200534	-	RepA 2FRepC	Klebsiella pneumoniae	plasmid pLVPK
NC_016966.1	220824	YP_005351314.1	Rep_3	71196	72206	-	DNA replication initiation protein	Klebsiella pneumoniae	plasmid pUUH239.2
NC_016966.1	220824	YP_005351423.1	IncFII_repA	177364	178221	+	replication protein 2C IncFII type	Klebsiella pneumoniae	plasmid pUUH239.2
NC_016980.1	267242	YP_005352189.1	Rep_3	28756	29883	-	protein RepA	Klebsiella pneumoniae	plasmid pNDM-MAR
NC_016980.1	267242	YP_005352255.1	Rep_3	125807	126691	-	protein RepA	Klebsiella pneumoniae	plasmid pNDM-MAR
NC_010870.1	269674	YP_001965724.1	_	55789	56751	+	putative DNA replication termination protein	Klebsiella pneumoniae	plasmid pK29
NC_011281.1	91096	YP_002235630.1	Rep_3	71143	71898	+	replication protein	Klebsiella pneumoniae 342	plasmid pKP91
NC_011281.1	91096	YP_002235655.1	IncFII_repA	90065	90922	+	replication protein	Klebsiella pneumoniae 342	plasmid pKP91
NC_011282.1	187922	YP_002235677.1	Rep_3	14947	15957	+	initiator replication protein RepB	Klebsiella pneumoniae 342	plasmid pKP187
NC_011282.1	187922	YP_002235885.1	Rep_3	186883	187782	-	initiator replication protein RepB	Klebsiella pneumoniae 342	plasmid pKP187
NC_011282.1	187922	YP_002235663.1	_	4571	5530	-	putative DNA replication terminus site-binding protein	Klebsiella pneumoniae 342	plasmid pKP187
NC_017541.1	202852	YP_005957589.1	Rep_3	157161	158171	+	RepA 2FRepC	Klebsiella pneumoniae KCTC 2242	plasmid pKCTC2242
NC_016839.1	105974	YP_005221075.1	_	78721	79635	+	DNA replication terminus site-binding protein	Klebsiella pneumoniae subsp. pneumoniae HS11286	plasmid pKPHS3
NC_016839.1	105974	YP_005221100.1	_	104152	105252	+	putative plasmid replication protein	Klebsiella pneumoniae subsp. pneumoniae HS11286	plasmid pKPHS3
NC_016846.1	111195	YP_005229776.1	Rep_3	110473	111195	-	DNA replication	Klebsiella pneumoniae subsp. pneumoniae HS11286	plasmid pKPHS2
NC_016846.1	111195	YP_005229675.1	IncFII_repA	38222	39079	-	replication initiation protein RepA	Klebsiella pneumoniae subsp. pneumoniae HS11286	plasmid pKPHS2
NC_016846.1	111195	YP_005229659.1	_	24646	25206	-	putative replication protein	Klebsiella pneumoniae subsp. pneumoniae HS11286	plasmid pKPHS2
NC_016838.1	122799	YP_005220808.1	_	201	1418	+	replication protein A	Klebsiella pneumoniae subsp. pneumoniae HS11286	plasmid pKPHS1
NC_009651.1	88582	YP_001338806.1	Rep_3	28940	29788	+	replication initiator protein	Klebsiella pneumoniae subsp. pneumoniae MGH 78578	plasmid pKPN5
NC_009651.1	88582	YP_001338831.1	Rep_3	55475	56341	+	DNA replication	Klebsiella pneumoniae subsp. pneumoniae MGH 78578	plasmid pKPN5
NC_009651.1	88582	YP_001338823.1	_	48529	49632	-	repC-like protein 2C plasmid replication	Klebsiella pneumoniae subsp. pneumoniae MGH 78578	plasmid pKPN5
NC_009650.1	107576	YP_001338701.1	Rep_3	47010	47906	-	DNA replication	Klebsiella pneumoniae subsp. pneumoniae MGH 78578	plasmid pKPN4
NC_009650.1	107576	YP_001338654.1	IncFII_repA	5772	6629	+	replication protein	Klebsiella pneumoniae subsp. pneumoniae MGH 78578	plasmid pKPN4
NC_009649.1	175879	YP_001338578.1	Rep_3	110677	111687	-	DNA replication	Klebsiella pneumoniae subsp. pneumoniae MGH 78578	plasmid pKPN3
NC_009649.1	175879	YP_001338474.1	IncFII_repA	5772	6629	+	replication protein	Klebsiella pneumoniae subsp. pneumoniae MGH 78578	plasmid pKPN3
NC_006625.1	224152	YP_001687988.1	Rep_3	128130	129140	-	DNA replication protein	Klebsiella pneumoniae subsp. pneumoniae NTUH-K2044	plasmid pK2044
NC_006625.1	224152	YP_001688013.1	Rep_3	146911	147795	-	replication initiation protein	Klebsiella pneumoniae subsp. pneumoniae NTUH-K2044	plasmid pK2044
NC_015322.1	25284	YP_004346894.1	Rep_trans	11300	12310	+	replication initiation factor family protein	Lactobacillus amylovorus GRL 1112	plasmid plasmid2
NC_015322.1	25284	YP_004346902.1	ParA	18384	19271	-	replication-associated protein RepB	Lactobacillus amylovorus GRL 1112	plasmid plasmid2
NC_015319.1	33688	YP_004340750.1	RepA_N	22789	23847	-	putative replication protein	Lactobacillus amylovorus GRL 1112	plasmid plasmid1
NC_017472.1	78145	YP_005854864.1	Rep_3	20766	22166	+	putative replication protein rep	Lactobacillus amylovorus GRL1118	plasmid plasmid2
NC_012551.1	65037	YP_002790997.1	PriCT_1	50068	51588	+	putative plasmid replication protein	Lactobacillus brevis	plasmid pLB925A04
NC_008499.1	35595	YP_796426.1	Rep_3	34421	35356	-	plasmid replication initiation protein	Lactobacillus brevis ATCC 367	plasmid 2
NC_018611.1	56473	YP_006727052.1	RepA_N	39963	40871	-	replication initiator protein A	Lactobacillus buchneri CD034	plasmid pLbuLac218c
NC_018611.1	56473	YP_006727068.1	ParA	55111	55896	-	replication-associated protein RepB	Lactobacillus buchneri CD034	plasmid pLbuLac218c
NC_015420.1	52697	YP_004385910.1	RepA_N	17333	18331	-	hypothetical protein	Lactobacillus buchneri NRRL B-30929	plasmid pLBUC01
NC_008502.1	29061	YP_796449.1	_	25740	26018	+	PrgO-like protein for plasmid replication	Lactobacillus casei ATCC 334	plasmid 1
NC_017476.1	57362	YP_005861281.1	RepA_N	52128	53183	+	repA 3B plasmid replication initiation protein RepA	Lactobacillus casei BD-II	plasmid pBD-II
NC_017476.1	57362	YP_005861280.1	ParA	50901	51737	-	repB-2 3B replication-associated protein RepB	Lactobacillus casei BD-II	plasmid pBD-II
NC_017475.1	38392	YP_005861211.1	RepA_N	23131	24186	-	repA 3B plasmid replication initiation protein RepA	Lactobacillus casei LC2W	plasmid pLC2W
NC_017475.1	38392	YP_005861212.1	ParA	24577	25413	+	repB-2 3B replication-associated protein RepB	Lactobacillus casei LC2W	plasmid pLC2W
NC_011352.1	36487	YP_002268565.1	RepA_N	1	1122	+	repA	Lactobacillus casei str. Zhang	plasmid plca36
NC_011839.1	33333	YP_002474155.1	RepA_N	12632	13741	+	replication initiator protein	Lactobacillus gasseri	plasmid pLgLA39
NC_017468.1	26484	YP_005851200.1	RepA_N	15290	16414	-	RepA-like protein	Lactobacillus helveticus H10	plasmid pH10
NC_013505.1	25652	YP_003293931.1	Rep_3	2675	4018	+	replication initiation protein	Lactobacillus johnsonii FI9785	plasmid p9785L
NC_015598.1	194769	YP_004557972.1	Rep_3	751	2151	+	Initiator RepB protein	Lactobacillus kefiranofaciens ZW3	plasmid pWW1
NC_015598.1	194769	YP_004558136.1	Rep_3	164341	165306	-	replication protein B	Lactobacillus kefiranofaciens ZW3	plasmid pWW1
NC_015598.1	194769	YP_004558101.1	_	128601	129023	-	putative rolling circle replication protein	Lactobacillus kefiranofaciens ZW3	plasmid pWW1
NC_011101.1	34522	YP_002117543.1	ParA	17349	18089	+	replication protein	Lactobacillus plantarum	plasmid pLTK13
NC_011101.1	34522	YP_002117539.1	_	14663	14971	-	replication protein	Lactobacillus plantarum	plasmid pLTK13
NC_014558.2	53560	YP_003927907.1	ParA	354	1214	+	replication protein RepB	Lactobacillus plantarum subsp. plantarum ST-III	plasmid pST-III
NC_006377.1	36069	YP_133716.1	_	302	610	-	replication protein	Lactobacillus plantarum WCFS1	plasmid pWCFS103
NC_011225.1	31548	YP_002221625.1	RepA_N	14699	15847	+	Replication initiator protein	Lactobacillus rhamnosus HN001	plasmid pLR002
NC_011225.1	31548	YP_002221641.1	PriCT_1	26545	28029	-	RepR protein	Lactobacillus rhamnosus HN001	plasmid pLR002
NC_013200.1	64508	YP_003175604.1	RepA_N	421	1479	+	plasmid replication initiation protein RepA	Lactobacillus rhamnosus Lc 705	plasmid pLC1
NC_017480.1	20426	YP_005863132.1	RepA_N	4183	5286	-	RepA	Lactobacillus salivarius CECT 5713	plasmid pHN2
NC_017479.1	44581	YP_005863106.1	RepA_N	9471	10583	+	Replication initiator protein	Lactobacillus salivarius CECT 5713	plasmid pHN1
NC_017499.1	242962	YP_005877391.1	RepA_N	1256	2248	+	replication protein	Lactobacillus salivarius CECT 5713	plasmid pHN3
NC_017499.1	242962	YP_005877490.1	RepA_N	148719	149732	-	replication protein	Lactobacillus salivarius CECT 5713	plasmid pHN3
NC_017499.1	242962	YP_005877390.1	Rep_3	207	971	+	Plasmid replication protein	Lactobacillus salivarius CECT 5713	plasmid pHN3
NC_006529.1	20417	YP_163743.1	RepA_N	4179	5282	-	putative replication initiation protein	Lactobacillus salivarius UCC118	plasmid pSF118-20
NC_006530.1	44013	YP_163778.1	RepA_N	9165	10259	+	plasmid replication initiation protein	Lactobacillus salivarius UCC118	plasmid pSF118-44
NC_007930.1	242436	YP_536625.1	RepA_N	1051	2043	+	replication protein	Lactobacillus salivarius UCC118	plasmid pMP118
NC_007930.1	242436	YP_536624.1	Rep_3	1	765	+	replication protein	Lactobacillus salivarius UCC118	plasmid pMP118
NC_015979.1	58739	YP_004841641.1	PriCT_1	250	1791	+	plasmid replication protein	Lactobacillus sanfranciscensis TMW 1.1304	plasmid pLS1
NC_010540.1	20034	YP_001798650.1	Rep_2	12322	13044	-	replication protein	Lactococcus garvieae	plasmid pKL0018
NC_016982.1	68798	YP_005352389.1	Rep_3	49365	50489	+	replication initiator protein	Lactococcus garvieae	plasmid pGL5
NC_016982.1	68798	YP_005352390.1	Rep_3	50753	51877	+	replication initiator protein	Lactococcus garvieae	plasmid pGL5
NC_017478.1	47165	YP_005863062.1	Rep_3	225	1379	+	replication protein RepB	Lactococcus lactis	plasmid pSK11L
NC_017478.1	47165	YP_005863065.1	Rep_3	4328	5503	+	replication protein RepB	Lactococcus lactis	plasmid pSK11L
NC_001949.1	60232	NP_047346.1	Rep_3	57810	58964	+	protein RepB	Lactococcus lactis	plasmid pMRC01
NC_010901.1	64980	YP_001966492.1	RepA_N	61396	62592	-	RepA	Lactococcus lactis	plasmid pNP40
NC_009435.1	68319	YP_001174679.1	Rep_3	579	1931	+	replication protein	Lactococcus lactis	plasmid pGdh442
NC_017500.1	75814	YP_005877551.1	Rep_3	564	1730	+	replication protein RepB	Lactococcus lactis	plasmid pSK11P
NC_002137.1	42810	NP_053009.1	Rep_3	1704	2903	-	replication protein	Lactococcus lactis subsp. cremoris	plasmid pNZ4000
NC_002137.1	42810	NP_053018.1	Rep_3	9063	10268	-	replication protein	Lactococcus lactis subsp. cremoris	plasmid pNZ4000
NC_002137.1	42810	NP_053040.1	Rep_3	32199	33350	+	replication protein	Lactococcus lactis subsp. cremoris	plasmid pNZ4000
NC_002137.1	42810	NP_053045.1	Rep_3	35540	36706	-	replication protein	Lactococcus lactis subsp. cremoris	plasmid pNZ4000
NC_017493.1	49219	YP_005877243.1	Rep_3	225	1379	+	plasmid replication protein	Lactococcus lactis subsp. cremoris A76	plasmid pQA549
NC_017493.1	49219	YP_005877246.1	Rep_3	4372	5547	+	plasmid replication protein	Lactococcus lactis subsp. cremoris A76	plasmid pQA549
NC_017496.1	53630	YP_005877370.1	Rep_3	49863	51215	-	Replication protein	Lactococcus lactis subsp. cremoris A76	plasmid pQA554
NC_008506.1	47208	YP_796550.1	Rep_3	25430	26584	+	replication initiator protein	Lactococcus lactis subsp. cremoris SK11	plasmid 4
NC_008505.1	74750	YP_796484.1	Rep_3	19197	20363	+	replication initiator protein	Lactococcus lactis subsp. cremoris SK11	plasmid 3
NC_004966.1	20331	NP_862612.1	Rep_3	12152	13312	+	replication protein RepB	Lactococcus lactis subsp. lactis	plasmid pAH82
NC_015863.1	23395	YP_004761533.1	Rep_3	150	1301	+	replication protein	Lactococcus lactis subsp. lactis	plasmid pIL5
NC_015864.1	28546	YP_004761555.1	Rep_3	26	1177	+	replication protein RepB	Lactococcus lactis subsp. lactis	plasmid pIL7
NC_015864.1	28546	YP_004761574.1	Rep_3	18892	20244	+	replication protein	Lactococcus lactis subsp. lactis	plasmid pIL7
NC_015864.1	28546	YP_004761570.1	_	15895	16377	-	RepB family protein	Lactococcus lactis subsp. lactis	plasmid pIL7
NC_015862.1	48978	YP_004761495.1	Rep_3	8775	9929	-	replication initiator protein	Lactococcus lactis subsp. lactis	plasmid pIL4
NC_015862.1	48978	YP_004761532.1	Rep_3	47778	48944	-	putative replication protein	Lactococcus lactis subsp. lactis	plasmid pIL4
NC_015912.1	21728	YP_004770492.1	Rep_3	6967	8118	+	replication initiator protein	Lactococcus lactis subsp. lactis bv. diacetylactis	plasmid pVF21
NC_015901.1	22166	YP_004770031.1	Rep_3	241	1566	+	replication protein RepB	Lactococcus lactis subsp. lactis bv. diacetylactis	plasmid pVF22
NC_015902.1	53876	YP_004770051.1	Rep_3	1748	3100	+	replication protein	Lactococcus lactis subsp. lactis bv. diacetylactis	plasmid pVF50
NC_017484.1	31442	YP_005867366.1	Rep_3	951	2129	+	replication protein	Lactococcus lactis subsp. lactis CV56	plasmid pCV56C
NC_017484.1	31442	YP_005867367.1	_	2122	2883	+	replication-associated protein RepX	Lactococcus lactis subsp. lactis CV56	plasmid pCV56C
NC_017487.1	35934	YP_005869704.1	Rep_3	381	1532	+	replication protein B	Lactococcus lactis subsp. lactis CV56	plasmid pCV56B
NC_017483.1	44098	YP_005867327.1	Rep_3	803	1963	+	replication protein RepB	Lactococcus lactis subsp. lactis CV56	plasmid pCV56A
NC_009751.1	29871	YP_001429535.1	Rep_trans	18916	19755	-	hypothetical protein	Lactococcus lactis subsp. lactis K214	plasmid pK214
NC_009751.1	29871	YP_001429521.1	Rep_3	4236	5390	+	hypothetical protein	Lactococcus lactis subsp. lactis K214	plasmid pK214
NC_013657.1	37510	YP_003354923.1	Rep_3	582	1934	+	replication protein	Lactococcus lactis subsp. lactis KF147	plasmid pKF147A
NC_006365.1	131885	YP_122159.1	Rep_3	3552	4841	+	hypothetical protein	Legionella pneumophila str. Paris	plasmid pLPP
NC_018141.1	150432	YP_006510226.1	Rep_3	2442	3623	+	Putative initiator RepB protein	Legionella pneumophila subsp. pneumophila	plasmid pLELO
NC_010846.1	74117	YP_001965005.1	ParBc	878	1756	+	ParB-like protein	Leptospira biflexa serovar Patoc strain 'Patoc 1 (Ames)'	plasmid p74
NC_010844.1	74116	YP_001964680.1	ParBc	1106	1984	+	Putative chromosome partitioning protein ParB	Leptospira biflexa serovar Patoc strain 'Patoc 1 (Paris)'	plasmid p74
NC_018699.1	36602	YP_006838844.1	RepA_N	8982	10019	-	hypothetical protein	Leuconostoc carnosum JB16	plasmid pKLC4
NC_018675.1	40165	YP_006796498.1	_	10647	11012	-	Rep protein	Leuconostoc carnosum JB16	plasmid pKLC3
NC_010466.1	31463	YP_001722967.1	ParA	6164	6997	+	replication-associated protein RepB	Leuconostoc citreum KM20	plasmid pLCK2
NC_010470.1	38713	YP_001727246.1	ParA	13383	14222	-	replication-associated protein	Leuconostoc citreum KM20	plasmid pLCK1
NC_014131.1	21055	YP_003620419.1	Rep_3	6783	7937	+	hypothetical protein	Leuconostoc kimchii IMSNU 11154	plasmid LkipL4701
NC_014133.1	21924	YP_003620467.1	Rep_3	13884	15041	+	hypothetical protein	Leuconostoc kimchii IMSNU 11154	plasmid LkipL4719
NC_014132.1	23275	YP_003620432.1	Rep_3	2061	3215	+	hypothetical protein	Leuconostoc kimchii IMSNU 11154	plasmid LkipL4704
NC_016820.1	35425	YP_005202560.1	ParA	11210	12043	-	replication-associated protein RepB	Leuconostoc mesenteroides subsp. mesenteroides J18	plasmid pKLE02
NC_016827.1	37252	YP_005204743.1	_	19268	19624	-	Rep protein	Leuconostoc mesenteroides subsp. mesenteroides J18	plasmid pKLE01
NC_014496.1	79249	YP_003877882.1	PriCT_1	35	1843	+	replication initiation protein	Listeria grayi	plasmid pLGUG1
NC_014496.1	79249	YP_003877979.1	_	77568	77912	-	replication and copy control-associated protein	Listeria grayi	plasmid pLGUG1
NC_003383.1	81905	NP_569177.1	Rep_3	20732	21892	-	hypothetical protein	Listeria innocua Clip11262	plasmid pLI100
NC_003383.1	81905	NP_569172.1	Rep_1	11582	12565	-	hypothetical protein	Listeria innocua Clip11262	plasmid pLI100
NC_003383.1	81905	NP_569223.1	PriCT_1	70869	72518	+	hypothetical protein	Listeria innocua Clip11262	plasmid pLI100
NC_014255.1	32307	YP_003727990.1	Replicase	3949	5709	-	plasmid replication protein RepR	Listeria monocytogenes	plasmid pLM33
NC_014495.1	57780	YP_003877819.1	Replicase	101	1867	+	replication initiation protein	Listeria monocytogenes	plasmid pLM1-2bUG1
NC_013767.1	77054	YP_003415150.1	PriCT_1	21372	23021	+	plasmid replication protein	Listeria monocytogenes 08-5578	plasmid pLM5578
NC_010381.1	177642	YP_001695775.1	Tubulin	175692	176969	-	plasmid replication protein	Lysinibacillus sphaericus C3-41	plasmid pBsph
NC_010381.1	177642	YP_001695604.1	_	15146	16525	+	DNA primase	Lysinibacillus sphaericus C3-41	plasmid pBsph
NC_011996.1	80545	YP_002559389.1	PriCT_1	64814	66304	+	plasmid replication protein	Macrococcus caseolyticus JCSC5402	plasmid pMCCL2
NC_009353.1	35803	YP_001144428.1	_	20076	20774	-	single-strand binding protein 2Fprimosomal replication protein n	Magnetospirillum gryphiswaldense MSR-1	plasmid pMSR-1
NC_017508.1	42349	YP_005888077.1	_	21954	25115	+	TraC DNA primase	Marinobacter adhaerens HP15	plasmid pHP-42
NC_017507.1	187465	YP_005888042.1	Rep_3	174774	175991	+	initiator RepB protein	Marinobacter adhaerens HP15	plasmid pHP-187
NC_008739.1	213290	YP_957143.1	Rep_3	51049	52197	+	hypothetical protein	Marinobacter aquaeolei VT8	plasmid pMAQU02
NC_008739.1	213290	YP_957128.1	Plasmid_RAQPRD	34875	35183	-	hypothetical protein	Marinobacter aquaeolei VT8	plasmid pMAQU02
NC_008739.1	213290	YP_957159.1	KfrA_N	67410	68459	-	chromosome segregation ATPases-like	Marinobacter aquaeolei VT8	plasmid pMAQU02
NC_008739.1	213290	YP_957249.1	KfrA_N	153740	154462	+	hypothetical protein	Marinobacter aquaeolei VT8	plasmid pMAQU02
NC_008738.1	239623	YP_957016.1	Toprim_N	151245	153245	-	DNA primase catalytic core	Marinobacter aquaeolei VT8	plasmid pMAQU01
NC_008738.1	239623	YP_956944.1	Rep_3	65305	66534	-	initiator RepB protein	Marinobacter aquaeolei VT8	plasmid pMAQU01
NC_014214.1	124421	YP_003686863.1	_	17791	18468	-	single-strand binding protein 2FPrimosomal replication protein n	Meiothermus silvanus DSM 9946	plasmid pMESIL02
NC_014213.1	347854	YP_003686668.1	RPA	141119	142522	-	Cupin 2 conserved barrel domain protein	Meiothermus silvanus DSM 9946	plasmid pMESIL01
NC_014213.1	347854	YP_003686709.1	ParBc	205259	206149	+	hypothetical protein	Meiothermus silvanus DSM 9946	plasmid pMESIL01
NC_015517.1	177718	YP_004457193.1	Replicase	176202	177701	-	plasmid replication protein	Melissococcus plutonius ATCC 35311	plasmid UNNAMED
NC_018265.1	199075	YP_006546482.1	Replicase	197559	199058	-	plasmid replication protein	Melissococcus plutonius DAT561	plasmid 1
NC_014918.1	425539	YP_004134559.1	RP-C	364618	365823	+	replication protein c	Mesorhizobium ciceri biovar biserrulae WSM1271	plasmid pMESCI01
NC_002682.1	208315	NP_109574.1	RPA	195895	196983	+	replication protein A	Mesorhizobium loti MAFF303099	plasmid pMLb
NC_002682.1	208315	NP_109503.1	RP-C	122335	123540	-	replication initiation protein RepC	Mesorhizobium loti MAFF303099	plasmid pMLb
NC_002679.1	351911	NP_085876.1	RP-C	307677	308882	-	replication initiation protein RepC	Mesorhizobium loti MAFF303099	plasmid pMLa
NC_002679.1	351911	NP_085837.1	_	272111	273691	-	replication primases	Mesorhizobium loti MAFF303099	plasmid pMLa
NC_014254.1	163915	YP_003727877.1	CDC6	152	1354	+	orc1 2Fcdc6 family replication initiation protein	Methanohalobium evestigatum Z-7303	plasmid pMETEV01
NC_008826.1	599444	YP_001023368.1	_	308885	310153	+	DNA primase	Methylibium petroleiphilum PM1	plasmid RPME01
NC_011758.1	380207	YP_002424277.1	RP-C	240422	241633	+	replication initiation protein RepC	Methylobacterium chloromethanicum CM4	plasmid pMCHL01
NC_012807.1	44195	YP_002961219.1	RPA	4222	5364	-	putative replication protein A	Methylobacterium extorquens AM1	plasmid p1META1
NC_012811.1	1261460	YP_002967097.1	Toprim_N	907338	908885	-	DNA primase	Methylobacterium extorquens AM1	plasmid megaplasmid
NC_012811.1	1261460	YP_002967080.1	_	878045	878464	-	putative replicating protein RepA	Methylobacterium extorquens AM1	plasmid megaplasmid
NC_012987.1	141504	YP_003065652.1	RP-C	9776	10987	+	replication initiation protein RepC	Methylobacterium extorquens DM4	plasmid p1METDI
NC_011893.1	40463	YP_002495326.1	_	16664	18112	+	hypothetical protein	Methylobacterium nodulans ORS 2060	plasmid pMNOD03
NC_011887.1	458070	YP_002489993.1	ParA	16521	17738	-	plasmid partitioning protein RepA	Methylobacterium nodulans ORS 2060	plasmid pMNOD02
NC_011892.1	487734	YP_002495253.1	RP-C	434243	435388	+	replication protein C	Methylobacterium nodulans ORS 2060	plasmid pMNOD01
NC_010518.1	36410	YP_001783342.1	RPA	20703	21947	+	putative replication protein	Methylobacterium radiotolerans JCM 2831	plasmid pMRAD05
NC_010509.1	47003	YP_001766469.1	RepA_C	6058	7314	-	plasmid encoded RepA protein	Methylobacterium radiotolerans JCM 2831	plasmid pMRAD02
NC_010509.1	47003	YP_001766510.1	_	43054	43419	-	single-strand binding protein 2Fprimosomal replication protein n	Methylobacterium radiotolerans JCM 2831	plasmid pMRAD02
NC_010510.1	586164	YP_001766652.1	RP-C	162189	163319	+	replication protein C	Methylobacterium radiotolerans JCM 2831	plasmid pMRAD01
NC_010373.1	57951	YP_001691244.1	RPA	12946	14091	+	hypothetical protein	Methylobacterium sp. 4-46	plasmid pM44601
NC_016108.1	128415	YP_004901727.1	RPA	29003	30022	-	putative plasmid replication initiator protein	Methylomicrobium alcaliphilum	plasmid MEALZ_p
NC_016108.1	128415	YP_004901719.1	Rep_3	20429	21310	-	Initiator RepB protein	Methylomicrobium alcaliphilum	plasmid MEALZ_p
NC_016108.1	128415	YP_004901720.1	Rep_3	21758	22615	-	putative Replication protein	Methylomicrobium alcaliphilum	plasmid MEALZ_p
NC_016108.1	128415	YP_004901789.1	_	98497	106140	-	DNA primase traC 28modular protein 29	Methylomicrobium alcaliphilum	plasmid MEALZ_p
NC_017858.1	47825	YP_006297566.1	_	28514	31675	-	DNA primase	Methylophaga sp. JAM7	plasmid unnamed
NC_012970.1	76680	YP_003052600.1	Rep_3	4133	5461	+	initiator RepB protein	Methylovorus glucosetrophus SIP3-4	plasmid pMsip01
NC_004954.1	50709	NP_862379.1	Replicase	423	1898	+	putative replication initiation protein	Micrococcus sp. 28	plasmid pSD10
NC_002806.1	101648	NP_116788.1	Rep_3	871	1914	+	putative replicase repa	Microscilla sp. PRE1	plasmid pSD15
NC_010900.1	27075	YP_001966401.1	Rep_3	426	2027	+	replication protein	Moraxella bovis Epp63	plasmid pMBO-2
NC_010893.1	44215	YP_001966359.1	Rep_3	19437	20615	-	putative replication initiator protein	Moraxella bovis Epp63	plasmid pMBO-1
NC_016036.1	61093	YP_004869714.1	RepC	40926	41807	+	IncQ-type replication protein C	Morganella morganii	plasmid R485
NC_016036.1	61093	YP_004869670.1	Rep_3	5413	6255	-	plasmid replication iteron binding initiator RepX	Morganella morganii	plasmid R485
NC_010394.1	23319	YP_001700714.1	_	16923	17999	-	putative rep protein	Mycobacterium abscessus ATCC 19977	plasmid unnamed
NC_017908.1	57520	YP_006316052.1	TrfA	55895	57115	-	hypothetical protein	Mycobacterium abscessus subsp. bolletii F1725	plasmid BRA100
NC_017908.1	57520	YP_006316029.1	KfrA_N	34563	35594	-	KfrA	Mycobacterium abscessus subsp. bolletii F1725	plasmid BRA100
NC_004963.1	22688	NP_862580.1	_	16273	17325	+	Rep-like protein	Mycobacterium celatum	plasmid pCLP
NC_018023.1	143623	YP_006442985.1	_	126472	127260	-	DNA replication protein	Mycobacterium chubuense NBB4	plasmid pMYCCH.02
NC_018022.1	615278	YP_006442347.1	_	9768	10565	+	DNA replication protein	Mycobacterium chubuense NBB4	plasmid pMYCCH.01
NC_018022.1	615278	YP_006442432.1	_	95077	95934	+	DNA replication protein	Mycobacterium chubuense NBB4	plasmid pMYCCH.01
NC_018022.1	615278	YP_006442501.1	_	172432	173208	-	DNA replication protein	Mycobacterium chubuense NBB4	plasmid pMYCCH.01
NC_018022.1	615278	YP_006442587.1	_	293943	294719	+	DNA replication protein	Mycobacterium chubuense NBB4	plasmid pMYCCH.01
NC_018022.1	615278	YP_006442716.1	_	429387	430202	-	DNA replication protein	Mycobacterium chubuense NBB4	plasmid pMYCCH.01
NC_014811.1	211864	YP_004074511.1	ParBc	176670	178310	-	transcriptional regulator	Mycobacterium gilvum Spyr1	plasmid pMSPYR101
NC_011355.1	190588	YP_002274067.1	_	1	1239	+	plasmid replication protein	Mycobacterium liflandii 128FXT	plasmid pMUM002
NC_010604.1	23317	YP_001840829.1	_	241	1317	+	replication protein 2C repA	Mycobacterium marinum M	plasmid pMM23
NC_008704.1	216763	YP_935979.1	_	192525	193118	-	plasmid replication initiator protein	Mycobacterium sp. KMS	plasmid pMKMS02
NC_008703.1	302089	YP_935536.1	ParBc	42157	43797	-	nuclease	Mycobacterium sp. KMS	plasmid pMKMS01
NC_008703.1	302089	YP_935577.1	ParBc	87874	88710	-	putative plasmid partitioning protein	Mycobacterium sp. KMS	plasmid pMKMS01
NC_008147.1	215075	YP_642747.1	_	168174	168767	-	plasmid replication initiator protein	Mycobacterium sp. MCS	plasmid Plasmid1
NC_005916.1	174155	YP_025523.1	_	1	1107	+	replication protein Rep	Mycobacterium ulcerans Agy99	plasmid pMUM001
NC_013925.1	58487	YP_003482316.1	ParBc	15862	17121	+	DNA methylase N-4 2FN-6 domain-containing protein	Natrialba magadii ATCC 43099	plasmid pNMAG03
NC_013924.1	254950	YP_003482062.1	CDC6	149	1411	+	orc1 2Fcdc6 family replication initiation protein	Natrialba magadii ATCC 43099	plasmid pNMAG02
NC_013924.1	254950	YP_003482070.1	CDC6	10553	10999	+	ORC1 2Fcdc6 family replication initiation protein	Natrialba magadii ATCC 43099	plasmid pNMAG02
NC_013923.1	378348	YP_003481723.1	CDC6	566	1792	+	orc1 2Fcdc6 family replication initiation protein	Natrialba magadii ATCC 43099	plasmid pNMAG01
NC_018225.1	95989	YP_006543611.1	CDC6	43673	44950	-	Orc1-type DNA replication protein	Natrinema sp. J7-2	plasmid pJ7-1
NC_018225.1	95989	YP_006543577.1	_	3867	4751	+	DNA primase-like protein	Natrinema sp. J7-2	plasmid pJ7-1
NC_014105.1	42004	YP_003600457.1	TrfA	27050	27928	+	TrfA	Neisseria gonorrhoeae	plasmid pEP5289
NC_017510.1	39054	YP_005888832.1	TrfA	31659	32537	+	TrfA	Neisseria gonorrhoeae TCDC-NG08107	plasmid pNGTCDC08107
NC_017510.1	39054	YP_005888836.1	ParBc	34599	35516	+	ParB	Neisseria gonorrhoeae TCDC-NG08107	plasmid pNGTCDC08107
NC_007961.1	121408	YP_571980.1	RP-C	29095	30420	+	replication initiation protein RepC	Nitrobacter hamburgensis X14	plasmid 3
NC_007960.1	188318	YP_571931.1	RP-C	166144	167376	+	replication initiation protein RepC	Nitrobacter hamburgensis X14	plasmid 2
NC_007960.1	188318	YP_571935.1	RP-C	169374	170999	+	replication protein C	Nitrobacter hamburgensis X14	plasmid 2
NC_007960.1	188318	YP_571867.1	_	96567	96905	+	single-strand binding protein 2Fprimosomal replication protein n	Nitrobacter hamburgensis X14	plasmid 2
NC_007959.1	294829	YP_571716.1	RP-C	227124	228356	-	replication initiation protein RepC	Nitrobacter hamburgensis X14	plasmid 1
NC_013958.1	65833	YP_003522579.1	KfrA_N	14512	15252	+	hypothetical protein	Nitrosococcus halophilus Nc4	plasmid pNHAL01
NC_013958.1	65833	YP_003522612.1	KfrA_N	38412	39467	+	hypothetical protein	Nitrosococcus halophilus Nc4	plasmid pNHAL01
NC_007483.1	40420	YP_342057.1	ParBc	10622	11476	+	ParB-like partition protein	Nitrosococcus oceani ATCC 19707	plasmid A
NC_007483.1	40420	YP_342063.1	KfrA_N	16960	18171	-	hypothetical protein	Nitrosococcus oceani ATCC 19707	plasmid A
NC_014316.1	39105	YP_003762192.1	TrfA	6601	7482	-	TrfA family protein	Nitrosococcus watsonii C-113	plasmid pNWAT01
NC_014316.1	39105	YP_003762215.1	ParBc	31844	32698	-	ParB-like partition protein	Nitrosococcus watsonii C-113	plasmid pNWAT01
NC_008342.1	55635	YP_743775.1	ParBc	5740	6897	+	parB-like partition proteins	Nitrosomonas eutropha C91	plasmid Plasmid2
NC_008341.1	65132	YP_743738.1	TrfA	29038	30006	+	TrfA family protein	Nitrosomonas eutropha C91	plasmid Plasmid1
NC_008341.1	65132	YP_743718.1	KfrA_N	4732	5544	-	hypothetical protein	Nitrosomonas eutropha C91	plasmid Plasmid1
NC_015221.1	63790	YP_004293242.1	ParBc	18720	19784	+	parB-like partition protein	Nitrosomonas sp. AL212	plasmid pNAL21202
NC_015223.1	92707	YP_004296150.1	ParBc	40849	41913	+	parB-like partition protein	Nitrosomonas sp. AL212	plasmid pNAL21201
NC_006362.1	184026	YP_121891.1	ParBc	714	1631	+	plasmid partitioning protein	Nocardia farcinica IFM 10152	plasmid pNF1
NC_008697.1	307814	YP_919247.1	Toprim_N	118859	124762	+	DNA primase catalytic core	Nocardioides sp. JS614	plasmid pNOCA01
NC_008697.1	307814	YP_919379.1	Toprim_N	268640	274582	+	DNA primase catalytic core	Nocardioides sp. JS614	plasmid pNOCA01
NC_008697.1	307814	YP_919153.1	_	2057	2761	-	chromosomal replication initiator DnaA domain-containing protein	Nocardioides sp. JS614	plasmid pNOCA01
NC_014250.1	21875	YP_003723436.1	PriCT_2	3332	6841	-	Primase 2	'Nostoc azollae' 0708	plasmid pAzo02
NC_014249.1	109570	YP_003723408.1	ParBc	54132	55289	-	ParB-like partition protein	'Nostoc azollae' 0708	plasmid pAzo01
NC_010632.1	254918	YP_001870193.1	ParBc	1454	2578	+	parB-like partition protein	Nostoc punctiforme PCC 73102	plasmid pNPUN02
NC_010631.1	354564	YP_001869951.1	ParBc	22664	23587	+	parB-like partition protein	Nostoc punctiforme PCC 73102	plasmid pNPUN01
NC_003270.1	40340	NP_478674.1	ParBc	36676	37599	+	ParB family chromosome partitioning protein	Nostoc sp. PCC 7120	plasmid pCC7120epsilon
NC_003267.1	101965	NP_478432.1	ParBc	5039	5983	+	ParB family chromosome partitioning protein	Nostoc sp. PCC 7120	plasmid pCC7120gamma
NC_003240.1	186614	NP_478202.1	Prim-Pol	51589	52587	+	hypothetical protein	Nostoc sp. PCC 7120	plasmid pCC7120beta
NC_003240.1	186614	NP_478229.1	ParBc	75788	76735	+	ParB family chromosome partitioning protein	Nostoc sp. PCC 7120	plasmid pCC7120beta
NC_003276.1	408101	NP_490189.1	ParBc	70701	71819	+	ParB family chromosome partitioning protein	Nostoc sp. PCC 7120	plasmid pCC7120alpha
NC_002033.1	184457	NP_049079.1	RepA_C	29754	31058	+	RepA replication protein	Novosphingobium aromaticivorans	plasmid pNL1
NC_009426.1	184462	YP_001165688.1	RepA_C	86362	87666	+	plasmid encoded RepA protein	Novosphingobium aromaticivorans DSM 12444	plasmid pNL1
NC_009426.1	184462	YP_001165734.1	_	134925	135260	+	single-strand binding protein 2Fprimosomal replication protein n	Novosphingobium aromaticivorans DSM 12444	plasmid pNL1
NC_009427.1	487268	YP_001165975.1	RPA	209439	210644	-	plasmid replication initiator protein-like protein	Novosphingobium aromaticivorans DSM 12444	plasmid pNL2
NC_015582.1	48714	YP_004537934.1	_	15118	15456	+	putative single-strand binding protein 2Fprimosomal replication protein	Novosphingobium sp. PP1Y	plasmid Spl
NC_015582.1	48714	YP_004537970.1	_	45176	45961	+	replication protein A	Novosphingobium sp. PP1Y	plasmid Spl
NC_015579.1	192103	YP_004532614.1	RPA	13070	14275	+	putative replication protein A	Novosphingobium sp. PP1Y	plasmid Lpl
NC_015579.1	192103	YP_004532685.1	RPA	88922	90199	+	plasmid replication initiator protein-like protein	Novosphingobium sp. PP1Y	plasmid Lpl
NC_015583.1	1161602	YP_004538394.1	RepA_C	513635	514939	-	plasmid encoded RepA protein	Novosphingobium sp. PP1Y	plasmid Mpl
NC_014753.1	135351	YP_004049691.1	_	68290	68955	-	single-strand binding protein 2FPrimosomal replication protein n	Oceanithermus profundus DSM 14977	plasmid pOCEPR01
NC_009671.1	93589	YP_001373272.1	RP-C	37697	38920	+	replication initiation protein RepC	Ochrobactrum anthropi ATCC 49188	plasmid pOANT03
NC_009671.1	93589	YP_001373307.1	RP-C	69411	70625	-	replication initiation protein RepC	Ochrobactrum anthropi ATCC 49188	plasmid pOANT03
NC_009670.1	101491	YP_001373147.1	RP-C	92	1306	+	replication initiation protein RepC	Ochrobactrum anthropi ATCC 49188	plasmid pOANT02
NC_009669.1	170351	YP_001373050.1	RP-C	70898	72127	+	replication initiation protein RepC	Ochrobactrum anthropi ATCC 49188	plasmid pOANT01
NC_009669.1	170351	YP_001373055.1	RP-C	75312	76592	+	replication protein C	Ochrobactrum anthropi ATCC 49188	plasmid pOANT01
NC_017536.1	133055	YP_005945944.1	RP-C	2715	4214	+	replication protein C	Oligotropha carboxidovorans OM4	plasmid pHCG3B
NC_017539.1	167269	YP_005952331.1	RP-C	2498	3730	+	replication protein C	Oligotropha carboxidovorans OM4	plasmid pOC167B
NC_017539.1	167269	YP_005952336.1	RP-C	5848	7080	+	replication protein C	Oligotropha carboxidovorans OM4	plasmid pOC167B
NC_015689.1	133057	YP_004638405.1	RP-C	2716	4215	+	replication protein C	Oligotropha carboxidovorans OM5	plasmid pHCG3
NC_015685.1	167269	YP_004634319.1	RP-C	2498	3730	+	replication protein C	Oligotropha carboxidovorans OM5	plasmid pOC167
NC_015685.1	167269	YP_004634324.1	RP-C	5848	7080	+	replication protein C	Oligotropha carboxidovorans OM5	plasmid pOC167
NC_016046.1	60586	YP_004875341.1	_	1	1728	+	replication protein	Oscillibacter valericigenes Sjm18-20	plasmid pOBV01
NC_017543.1	366576	YP_005961041.1	_	242001	243302	+	DNA primase	Paenibacillus polymyxa M1	plasmid pPPM1a
NC_014628.1	510115	YP_003965497.1	_	39129	40589	-	DNA primase	Paenibacillus polymyxa SC2	plasmid pSC2
NC_017533.1	321744	YP_005941064.1	Rep_3	109728	110606	-	replication protein RepA	Pantoea ananatis AJ13355	plasmid UNNAMED
NC_016817.1	302599	YP_005197771.1	Rep_3	1	930	+	replication protein RepA	Pantoea ananatis LMG 5342	plasmid pPANA10
NC_017553.1	280753	YP_005990520.1	Rep_3	100	1029	+	replication protein RepA	Pantoea ananatis PA13	plasmid PAGR_p
NC_014842.1	116877	YP_004119634.1	IncFII_repA	93725	94666	+	replication initiation protein	Pantoea sp. At-9b	plasmid pPAT9B05
NC_014842.1	116877	YP_004119637.1	_	96628	97521	-	initiator RepB protein	Pantoea sp. At-9b	plasmid pPAT9B05
NC_014841.1	318111	YP_004119298.1	Rep_3	50407	51426	+	initiator RepB protein	Pantoea sp. At-9b	plasmid pPAT9B04
NC_014840.1	321080	YP_004119147.1	Rep_3	221101	221847	+	initiator RepB protein	Pantoea sp. At-9b	plasmid pPAT9B03
NC_014840.1	321080	YP_004119141.1	_	211434	212516	-	initiator RepB protein	Pantoea sp. At-9b	plasmid pPAT9B03
NC_014839.1	394054	YP_004118822.1	Rep_3	239493	240521	-	initiator RepB protein	Pantoea sp. At-9b	plasmid pPAT9B02
NC_014839.1	394054	YP_004118774.1	_	184701	185387	+	DNA primase	Pantoea sp. At-9b	plasmid pPAT9B02
NC_014838.1	793953	YP_004117883.1	Rep_3	43367	44296	-	initiator RepB protein	Pantoea sp. At-9b	plasmid pPAT9B01
NC_014563.1	165693	YP_003933492.1	IncFII_repA	99418	100353	-	replication initiation protein 2	Pantoea vagans C9-1	plasmid pPag2
NC_014561.1	167983	YP_003929671.1	_	165576	166649	+	replication protein repa	Pantoea vagans C9-1	plasmid pPag1
NC_014258.1	529676	YP_003730276.1	Rep_3	528403	529332	-	replication protein RepA	Pantoea vagans C9-1	plasmid pPag3
NC_014832.1	20542	YP_004103180.1	RPA	396	1325	+	RepA	Paracoccus aminophilus	plasmid pAMI7
NC_008688.1	653815	YP_918790.1	Rep_3	545354	546376	-	initiator RepB protein	Paracoccus denitrificans PD1222	plasmid 1
NC_009753.1	31999	YP_001429554.1	RPA	2483	3493	+	hypothetical protein	Paracoccus methylutens	plasmid pMTH1
NC_016607.1	23136	YP_005005757.1	PriCT_1	102	1631	+	plasmid replication protein	Pediococcus claussenii ATCC BAA-344	plasmid pPECL-4
NC_017019.1	33246	YP_005353105.1	PriCT_1	532	2055	-	plasmid replication protein	Pediococcus claussenii ATCC BAA-344	plasmid pPECL-8
NC_016608.1	36338	YP_005005773.1	RepA_N	143	1246	+	plasmid replication initiator protein A	Pediococcus claussenii ATCC BAA-344	plasmid pPECL-5
NC_008608.1	30722	YP_899682.1	RepA_C	13629	14495	+	plasmid encoded RepA protein	Pelobacter propionicus DSM 2379	plasmid pPRO2
NC_008608.1	30722	YP_899698.1	Rep_3	29297	30121	-	initiator RepB protein	Pelobacter propionicus DSM 2379	plasmid pPRO2
NC_008607.1	202397	YP_899572.1	Toprim_N	107475	108890	+	DNA primase	Pelobacter propionicus DSM 2379	plasmid pPRO1
NC_008607.1	202397	YP_899630.1	Rep_3	162417	163739	-	initiator RepB protein	Pelobacter propionicus DSM 2379	plasmid pPRO1
NC_008607.1	202397	YP_899631.1	Rep_3	165212	166411	+	initiator RepB protein	Pelobacter propionicus DSM 2379	plasmid pPRO1
NC_012439.1	53682	YP_002729788.1	Rep_3	45315	46865	-	putative replication initiation protein	Persephonella marina EX-H1	plasmid unnamed
NC_012439.1	53682	YP_002729739.1	_	6369	7094	-	DNA replication protein DnaC	Persephonella marina EX-H1	plasmid unnamed
NC_018422.1	70384	YP_006589798.1	RPA	101	1198	+	replication initiation protein	Phaeobacter gallaeciensis 2.10	plasmid pPGA2_71
NC_018423.1	94494	YP_006589846.1	Rep_3	101	1399	+	putative replication initiation protein RepB	Phaeobacter gallaeciensis 2.10	plasmid pPGA2_95
NC_018421.1	237766	YP_006589591.1	ParBc	1402	2544	+	plamid partition protein-like protein	Phaeobacter gallaeciensis 2.10	plasmid pPGA2_239
NC_018421.1	237766	YP_006589797.1	DnaA_N	236610	237305	-	hypothetical protein	Phaeobacter gallaeciensis 2.10	plasmid pPGA2_239
NC_018288.1	65245	YP_006564734.1	RPA	101	1126	+	replication initiation protein	Phaeobacter gallaeciensis DSM 17395	plasmid pPGA1_65
NC_018287.1	78238	YP_006564673.1	Rep_3	101	1417	+	replication initiation protein RepB	Phaeobacter gallaeciensis DSM 17395	plasmid pPGA1_78
NC_018291.1	261820	YP_006575239.1	DnaA_N	260665	261360	-	hypothetical protein	Phaeobacter gallaeciensis DSM 17395	plasmid pPGA1_262
NC_011143.1	382976	YP_002128519.1	Rep_3	1	1086	+	replication initiator protein	Phenylobacterium zucineum HLK1	plasmid unnamed
NC_014653.1	153429	YP_003993788.1	Rep_3	95452	96540	-	replication protein	Photobacterium damselae subsp. damselae	plasmid pPHDD1
NC_016983.1	204052	YP_005352599.1	_	168383	169279	+	DNA replication terminus site-binding protein	Photobacterium damselae subsp. damselae	plasmid pAQU1
NC_012919.1	55851	YP_003023949.1	Rep_3	24851	25615	+	RepB initiator protein	Photobacterium damselae subsp. piscicida	plasmid pP9014
NC_012919.1	55851	YP_003023930.1	_	4813	7977	-	TraC DNA primase	Photobacterium damselae subsp. piscicida	plasmid pP9014
NC_008613.1	131520	YP_908713.1	_	96734	97609	+	DNA replication terminus site-binding protein	Photobacterium damselae subsp. piscicida	plasmid pP91278
NC_008612.1	150157	YP_908534.1	_	102280	103155	+	DNA replication terminus site-binding protein	Photobacterium damselae subsp. piscicida	plasmid pP99-018
NC_005871.1	80033	YP_015518.1	KfrA_N	75589	76602	+	hypothetical protein	Photobacterium profundum SS9	plasmid pPBPR1
NC_012961.1	29330	YP_003038813.1	_	1	1065	+	putative replication protein A	Photorhabdus asymbiotica	plasmid pPAU1
NC_014149.1	37010	YP_003632302.1	ParBc	31603	33477	+	parB-like partition protein	Planctomyces limnophilus DSM 3776	plasmid pPLIM01
NC_008762.1	21611	YP_973978.1	RPA	17280	18218	-	plasmid replication initiator protein-like protein	Polaromonas naphthalenivorans CJ2	plasmid pPNAP06
NC_008761.1	58808	YP_973925.1	TrfA	11708	12745	-	TrfA family protein	Polaromonas naphthalenivorans CJ2	plasmid pPNAP05
NC_008761.1	58808	YP_973912.1	KfrA_N	1583	2455	-	mucin-associated surface protein	Polaromonas naphthalenivorans CJ2	plasmid pPNAP05
NC_008760.1	143747	YP_973851.1	Rep_3	76069	77499	+	initiator RepB protein	Polaromonas naphthalenivorans CJ2	plasmid pPNAP04
NC_008759.1	171866	YP_973742.1	Rep_3	134639	136054	+	initiator RepB protein	Polaromonas naphthalenivorans CJ2	plasmid pPNAP03
NC_008758.1	190172	YP_973488.1	TrfA	31163	32176	-	hypothetical protein	Polaromonas naphthalenivorans CJ2	plasmid pPNAP02
NC_008757.1	353291	YP_973193.1	RPA	37549	38400	+	putative replication initiator and transcription repressor protein	Polaromonas naphthalenivorans CJ2	plasmid pPNAP01
NC_008757.1	353291	YP_973269.1	Rep_3	117029	118330	-	initiator RepB protein	Polaromonas naphthalenivorans CJ2	plasmid pPNAP01
NC_007950.1	338007	YP_552264.1	Rep_3	260991	262286	-	initiator RepB protein	Polaromonas sp. JS666	plasmid 2
NC_007949.1	360405	YP_551815.1	TrfA	156964	157986	+	TrfA	Polaromonas sp. JS666	plasmid 1
NC_007949.1	360405	YP_551768.1	Rep_3	100368	101834	-	hypothetical protein	Polaromonas sp. JS666	plasmid 1
NC_007949.1	360405	YP_551823.1	ParBc	164832	166580	+	ParB family protein	Polaromonas sp. JS666	plasmid 1
NC_015258.1	69598	YP_004301726.1	RP-C	60140	61459	+	Replication protein C	Polymorphum gilvum SL003B-26A1	plasmid pSL003B
NC_011061.1	66772	YP_002019746.1	RepA_C	63336	64160	+	plasmid encoded RepA protein	Prosthecochloris aestuarii DSM 271	plasmid pPAES01
NC_010555.1	36289	YP_001812451.1	Rep_3	1	867	+	Pi protein 28replication initiation protein 29	Proteus mirabilis HI4320	plasmid pHI4320
NC_003905.1	217182	NP_640150.1	ParBc	131830	132804	+	plasmid replication 2Fpartition related protein	Proteus vulgaris	plasmid Rts1
NC_003905.1	217182	NP_639962.1	_	311	1177	+	replication initiation protein	Proteus vulgaris	plasmid Rts1
NC_010643.1	39792	YP_001874895.1	RepA_C	26570	27541	+	plasmid replication protein	Providencia rettgeri	plasmid R7K
NC_016974.1	178277	YP_005351824.1	Rep_3	127977	128804	+	replicase	Providencia stuartii	plasmid pMR0211
NC_016974.1	178277	YP_005351713.1	_	1139	2239	+	plasmid replication protein RepA	Providencia stuartii	plasmid pMR0211
NC_016974.1	178277	YP_005351849.1	_	158046	158162	+	replication initiator protein	Providencia stuartii	plasmid pMR0211
NC_015708.1	97600	YP_004661155.1	_	4961	6091	-	plasmid replication protein	Pseudoalteromonas sp. SANK 73390	plasmid pTML1
NC_009739.1	24179	YP_001427363.1	_	5853	7328	-	replication protein	Pseudomonas aeruginosa	plasmid pMATVIM-7
NC_007100.1	57121	YP_245484.1	_	54559	55920	-	RepA replication protein	Pseudomonas aeruginosa	plasmid Rms149
NC_008357.1	89147	YP_758654.1	TrfA	16523	17671	-	TrfA2 replication protein 2C long form	Pseudomonas aeruginosa	plasmid pBS228
NC_008357.1	89147	YP_758714.1	_	69421	71661	-	TraC DNA primase	Pseudomonas aeruginosa	plasmid pBS228
NC_005909.1	32743	YP_025330.1	KfrA_N	5302	6327	-	KfrA	Pseudomonas alcaligenes	plasmid pRA2
NC_012674.1	83042	YP_002887407.1	_	4634	5203	+	putative replication initiation protein	Pseudomonas fluorescens	plasmid pNAH20
NC_009444.1	425094	YP_001201810.1	_	69277	70257	-	low similarity to DNA replication terminus site-binding protein	Pseudomonas fluorescens SBW25	plasmid pQBR103
NC_009444.1	425094	YP_001201956.1	_	213858	215246	+	putative DNA primase	Pseudomonas fluorescens SBW25	plasmid pQBR103
NC_009444.1	425094	YP_001202129.1	_	339909	341090	-	putative replication protein	Pseudomonas fluorescens SBW25	plasmid pQBR103
NC_009444.1	425094	YP_001202190.1	_	388361	389491	+	putative replication protein	Pseudomonas fluorescens SBW25	plasmid pQBR103
NC_013176.1	76494	YP_003162636.1	KfrA_N	28325	29356	-	KfrA	Pseudomonas putida	plasmid pW2
NC_007926.1	82232	YP_534792.1	_	3838	4407	+	plasmid replication-initiation protein Rep	Pseudomonas putida	plasmid NAH7
NC_004999.1	83042	NP_863059.1	_	4634	5203	+	putative replication protein	Pseudomonas putida	plasmid pDTG1
NC_008275.1	107929	YP_709275.1	Rep_3	1	867	-	replication initiator protein	Pseudomonas putida	plasmid pWW53
NC_008275.1	107929	YP_709281.1	_	6553	7536	+	putative replication 2Fpartitioning-related protein	Pseudomonas putida	plasmid pWW53
NC_008275.1	107929	YP_709358.1	_	102330	103301	-	putative replication terminus binding protein	Pseudomonas putida	plasmid pWW53
NC_003350.1	116580	NP_542798.1	_	1730	2284	+	replication protein	Pseudomonas putida	plasmid pWW0
NC_003350.1	116580	NP_542804.1	_	6603	7034	-	DNA replication and repair protein	Pseudomonas putida	plasmid pWW0
NC_014124.1	128921	YP_003617086.1	Rep_3	1	867	-	replication initiator protein	Pseudomonas putida	plasmid pDK1
NC_014124.1	128921	YP_003617148.1	_	60518	61141	+	putative DNA primase	Pseudomonas putida	plasmid pDK1
NC_015855.1	133451	YP_004750654.1	Toprim_N	123649	124932	-	DNA primase	Pseudomonas putida DOT-T1E	plasmid pGRT1
NC_015855.1	133451	YP_004750582.1	RPA	45531	46487	-	putative replication protein	Pseudomonas putida DOT-T1E	plasmid pGRT1
NC_015855.1	133451	YP_004750586.1	Replicase	50369	51595	-	replication protein RepA	Pseudomonas putida DOT-T1E	plasmid pGRT1
NC_005244.2	101858	NP_943141.1	Rep_3	5212	6078	+	hypothetical protein	Pseudomonas putida ND6	plasmid pND6-1
NC_005244.2	101858	NP_943160.1	KfrA_N	27231	28280	-	hypothetical protein	Pseudomonas putida ND6	plasmid pND6-1
NC_018746.1	117003	YP_006870677.1	Rep_3	91279	92598	+	putative replication protein	Pseudomonas putida ND6	plasmid pND6-2
NC_018746.1	117003	YP_006870630.1	_	49997	50425	+	DNA replication and repair protein	Pseudomonas putida ND6	plasmid pND6-2
NC_004444.1	199035	NP_758604.1	Rep_3	69241	70107	-	replication initiator protein	Pseudomonas resinovorans	plasmid pCAR1
NC_004956.1	108845	NP_862528.1	TrfA	89488	90399	+	TrfA protein	Pseudomonas sp. ADP	plasmid pADP-1
NC_004956.1	108845	NP_862451.1	KfrA_N	7763	8794	+	KrfA protein	Pseudomonas sp. ADP	plasmid pADP-1
NC_011838.1	200231	YP_002474007.1	Rep_3	69241	70107	-	replication initiator protein	Pseudomonas sp. CA10	plasmid pCAR1.2
NC_010891.1	55216	YP_001966281.1	RPA	713	1849	+	Rep	Pseudomonas sp. CT14	plasmid pCT14
NC_016644.1	81814	YP_005083644.1	_	3784	4353	+	plasmid replication-initiation protein Rep	Pseudomonas sp. MC1	plasmid KOPRI126573
NC_005919.1	40110	YP_025669.1	Replicase	1	1302	+	replication protein	Pseudomonas syringae pv. maculicola	plasmid pPMA4326B
NC_005918.1	46697	YP_025619.1	Replicase	1	1311	+	replication protein	Pseudomonas syringae pv. maculicola	plasmid pPMA4326A
NC_002759.1	39554	NP_114194.1	Replicase	44	1357	+	replicase	Pseudomonas syringae pv. maculicola str. M6	plasmid pFKN
NC_007275.1	51711	YP_272257.1	Replicase	304	1617	+	replicase family protein	Pseudomonas syringae pv. phaseolicola 1448A	plasmid small plasmid
NC_007274.1	131950	YP_272130.1	Replicase	385	1617	+	replication protein	Pseudomonas syringae pv. phaseolicola 1448A	plasmid large plasmid
NC_005205.1	72601	NP_940687.1	Replicase	1	1314	+	major replication protein	Pseudomonas syringae pv. syringae	plasmid pPSR1
NC_004632.1	67473	NP_808593.1	Replicase	350	1723	+	RepA protein 2C putative	Pseudomonas syringae pv. tomato str. DC3000	plasmid pDC3000B
NC_004632.1	67473	NP_808643.1	_	42922	47595	+	DNA primase TraC	Pseudomonas syringae pv. tomato str. DC3000	plasmid pDC3000B
NC_004633.1	73661	NP_808663.1	Replicase	351	1664	+	replication protein RepA	Pseudomonas syringae pv. tomato str. DC3000	plasmid pDC3000A
NC_004633.1	73661	NP_808707.1	_	47811	51980	+	DNA primase 2C putative	Pseudomonas syringae pv. tomato str. DC3000	plasmid pDC3000A
NC_016601.1	66907	YP_004991210.1	Prim-Pol	10789	11679	+	Bifunctional DNA primase 2Fpolymerase	Pseudonocardia dioxanivorans CB1190	plasmid pPSED02
NC_015314.1	192355	YP_004336773.1	Prim-Pol	147821	148951	+	Bifunctional DNA primase 2Fpolymerase	Pseudonocardia dioxanivorans CB1190	plasmid pPSED01
NC_016646.1	441112	YP_005086832.1	RP-C	319041	320423	-	Replication protein C	Pseudovibrio sp. FO-BEG1	plasmid unnamed
NC_007968.1	41221	YP_579243.1	Replicase	16964	17845	-	plasmid replicase	Psychrobacter cryohalolentis K5	plasmid 1
NC_007968.1	41221	YP_579255.1	Rep_3	26924	27871	+	initiator RepB protein	Psychrobacter cryohalolentis K5	plasmid 1
NC_015459.1	41205	YP_004418930.1	_	37307	38041	-	DNA replication protein DnaC	Pusillimonas sp. T7-7	plasmid unnamed
NC_016819.1	115487	YP_005202445.1	Rep_3	6252	7301	-	Initiator Replication protein	Rahnella aquatilis CIP 78.65 = ATCC 33071	plasmid pRahaq202
NC_016835.1	463906	YP_005220437.1	Rep_3	139994	140980	-	protein involved in initiation of plasmid replication	Rahnella aquatilis CIP 78.65 = ATCC 33071	plasmid pRahaq201
NC_017060.1	570951	YP_005419093.1	Rep_3	293142	294128	-	initiator RepB protein	Rahnella aquatilis HX2	plasmid PRA1
NC_017060.1	570951	YP_005418910.1	_	100453	101379	-	replication protein	Rahnella aquatilis HX2	plasmid PRA1
NC_015063.1	133486	YP_004215778.1	Rep_3	24801	25808	-	initiator RepB protein	Rahnella sp. Y9602	plasmid pRAHAQ02
NC_015062.1	616549	YP_004215438.1	Rep_3	295933	296919	-	initiator RepB protein	Rahnella sp. Y9602	plasmid pRAHAQ01
NC_015062.1	616549	YP_004215668.1	_	550833	551279	+	replication protein	Rahnella sp. Y9602	plasmid pRAHAQ01
NC_005241.1	452156	NP_943008.1	Rep_3	388395	389762	-	replication protein	Ralstonia eutropha H16	plasmid megaplasmid pHG1
NC_005241.1	452156	NP_942969.1	_	347713	348795	-	primase	Ralstonia eutropha H16	plasmid megaplasmid pHG1
NC_005241.1	452156	NP_943007.1	_	386814	388004	+	replication protein	Ralstonia eutropha H16	plasmid megaplasmid pHG1
NC_005912.1	87688	YP_025418.1	TrfA	55727	56947	-	transreplication factor	Ralstonia eutropha JMP134	plasmid pJP4
NC_005912.1	87688	YP_025419.1	TrfA	55727	56581	-	transreplication factor	Ralstonia eutropha JMP134	plasmid pJP4
NC_005912.1	87688	YP_025440.1	_	73785	78131	-	DNA replication primase	Ralstonia eutropha JMP134	plasmid pJP4
NC_007337.1	87688	YP_293654.1	TrfA	55727	56947	-	TrfA	Ralstonia eutropha JMP134	plasmid Plasmid1
NC_007337.1	87688	YP_293600.1	KfrA_N	1365	2396	-	hypothetical protein	Ralstonia eutropha JMP134	plasmid Plasmid1
NC_007336.1	634917	YP_293333.1	Rep_3	304423	305829	-	hypothetical protein	Ralstonia eutropha JMP134	plasmid megaplasmid
NC_007336.1	634917	YP_293506.1	KfrA_N	520546	521766	+	hypothetical protein	Ralstonia eutropha JMP134	plasmid megaplasmid
NC_007336.1	634917	YP_293540.1	KfrA_N	562611	563846	+	hypothetical protein	Ralstonia eutropha JMP134	plasmid megaplasmid
NC_012851.1	51398	YP_002978423.1	Rep_3	3587	4342	+	initiator RepB protein	Ralstonia pickettii 12D	plasmid pRp12D03
NC_012849.1	273136	YP_002973647.1	Rep_3	74537	75844	+	replication protein	Ralstonia pickettii 12D	plasmid pRp12D02
NC_012855.1	389779	YP_002979965.1	RepA_C	369700	370704	+	plasmid encoded RepA protein	Ralstonia pickettii 12D	plasmid pRp12D01
NC_012855.1	389779	YP_002979972.1	Rep_3	375572	376831	-	initiator RepB protein	Ralstonia pickettii 12D	plasmid pRp12D01
NC_010683.1	80934	YP_001901323.1	Rep_3	8340	9095	+	initiator RepB protein	Ralstonia pickettii 12J	plasmid pRPIC01
NC_003296.1	2094509	NP_522087.1	Rrf2	656937	657368	-	hypothetical protein	Ralstonia solanacearum GMI1000	plasmid pGMI1000MP
NC_003296.1	2094509	NP_521562.1	RepA_C	1219	2244	+	REPA replic	Ralstonia solanacearum GMI1000	plasmid pGMI1000MP
NC_003296.1	2094509	NP_521974.1	ParBc	522869	523309	-	hypothetical protein	Ralstonia solanacearum GMI1000	plasmid pGMI1000MP
NC_003296.1	2094509	NP_522131.1	ParBc	710925	711593	+	hypothetical protein	Ralstonia solanacearum GMI1000	plasmid pGMI1000MP
NC_003296.1	2094509	NP_523176.1	ParBc	2034556	2035185	-	hypothetical protein	Ralstonia solanacearum GMI1000	plasmid pGMI1000MP
NC_017575.1	1949172	YP_006031328.1	Toprim_N	157602	160628	+	DNA primase	Ralstonia solanacearum Po82	plasmid megaplasmid
NC_017575.1	1949172	YP_006031179.1	RepA_C	85	1392	+	repa replicase protein	Ralstonia solanacearum Po82	plasmid megaplasmid
NC_014310.1	2085000	YP_003749016.1	RepA_C	272	1342	+	repa replicase protein	Ralstonia solanacearum PSI07	plasmid mpPSI07
NC_007763.1	184338	YP_471934.1	RP-C	183046	184338	+	replication initiation protein RepC	Rhizobium etli CFN 42	plasmid p42b
NC_007762.1	194229	YP_471631.1	RP-C	38449	39711	+	plasmid replication protein RepCa2	Rhizobium etli CFN 42	plasmid p42a
NC_007762.1	194229	YP_471771.1	RP-C	193018	194229	+	replication initiation protein RepC	Rhizobium etli CFN 42	plasmid p42a
NC_007764.1	250948	YP_472166.1	RP-C	249644	250948	+	replication initiation protein RepC	Rhizobium etli CFN 42	plasmid p42c
NC_004041.2	371254	NP_660040.1	RP-C	370046	371254	+	replication initiation protein RepC	Rhizobium etli CFN 42	plasmid symbiotic plasmid p42d
NC_007765.1	505334	YP_472621.1	RP-C	504120	505334	+	replication initiation protein RepC	Rhizobium etli CFN 42	plasmid p42e
NC_007766.1	642517	YP_472830.1	RP-C	223367	224671	-	replication initiation protein RepC	Rhizobium etli CFN 42	plasmid p42f
NC_007766.1	642517	YP_473188.1	RP-C	641237	642517	+	replication initiation protein RepC	Rhizobium etli CFN 42	plasmid p42f
NC_010998.1	414090	YP_001985990.1	RP-C	412876	414090	+	replication initiation protein RepC	Rhizobium etli CIAT 652	plasmid pA
NC_010996.1	429111	YP_001984633.1	RP-C	427945	429111	+	replication initiation protein RepC	Rhizobium etli CIAT 652	plasmid pB
NC_010997.1	1091523	YP_001985033.1	RP-C	430494	431798	-	replication initiation protein RepC	Rhizobium etli CIAT 652	plasmid pC
NC_010997.1	1091523	YP_001985609.1	RP-C	1090222	1091523	+	replication initiation protein RepC	Rhizobium etli CIAT 652	plasmid pC
NC_012854.1	294782	YP_002979310.1	RP-C	29391	30698	-	replication initiation protein RepC	Rhizobium leguminosarum bv. trifolii WSM1325	plasmid pR132505
NC_012852.1	350312	YP_002978560.1	RP-C	86028	87332	-	replication initiation protein RepC	Rhizobium leguminosarum bv. trifolii WSM1325	plasmid pR132504
NC_012853.1	516088	YP_002978846.1	RP-C	63685	64878	-	replication protein C	Rhizobium leguminosarum bv. trifolii WSM1325	plasmid pR132503
NC_012858.1	660973	YP_002985139.1	RP-C	591886	593100	-	replication initiation protein RepC	Rhizobium leguminosarum bv. trifolii WSM1325	plasmid pR132502
NC_012848.1	828924	YP_002973364.1	RP-C	606127	607431	+	replication initiation protein RepC	Rhizobium leguminosarum bv. trifolii WSM1325	plasmid pR132501
NC_011371.1	257956	YP_002284251.1	RP-C	164121	165413	-	replication initiation protein RepC	Rhizobium leguminosarum bv. trifolii WSM2304	plasmid pRLG204
NC_011370.1	308747	YP_002283935.1	RP-C	102968	104245	+	replication initiation protein RepC	Rhizobium leguminosarum bv. trifolii WSM2304	plasmid pRLG203
NC_011366.1	501946	YP_002278285.1	RP-C	443591	444805	-	replication initiation protein RepC	Rhizobium leguminosarum bv. trifolii WSM2304	plasmid pRLG202
NC_011368.1	1266105	YP_002279383.1	RP-C	1112451	1113755	+	replication initiation protein RepC	Rhizobium leguminosarum bv. trifolii WSM2304	plasmid pRLG201
NC_011368.1	1266105	YP_002279473.1	RP-C	1205781	1207085	+	replication initiation protein RepC	Rhizobium leguminosarum bv. trifolii WSM2304	plasmid pRLG201
NC_011368.1	1266105	YP_002278680.1	ParA	329595	330803	-	plasmid partitioning protein RepA	Rhizobium leguminosarum bv. trifolii WSM2304	plasmid pRLG201
NC_008383.1	147463	YP_770904.1	RP-C	2455	3672	+	replication initiation protein RepC	Rhizobium leguminosarum bv. viciae 3841	plasmid pRL8
NC_008382.1	151564	YP_770748.1	RP-C	2459	3673	+	replication initiation protein RepC	Rhizobium leguminosarum bv. viciae 3841	plasmid pRL7
NC_008382.1	151564	YP_770781.1	RP-C	35587	36801	+	replication initiation protein RepC	Rhizobium leguminosarum bv. viciae 3841	plasmid pRL7
NC_008382.1	151564	YP_770827.1	RP-C	79212	80456	+	replication initiation protein RepC	Rhizobium leguminosarum bv. viciae 3841	plasmid pRL7
NC_008379.1	352782	YP_765301.1	RP-C	2409	3713	+	replication initiation protein RepC	Rhizobium leguminosarum bv. viciae 3841	plasmid pRL9
NC_008381.1	488135	YP_770306.1	RP-C	2404	3711	+	replication initiation protein RepC	Rhizobium leguminosarum bv. viciae 3841	plasmid pRL10
NC_008381.1	488135	YP_770394.1	ParA	105521	106768	+	replication protein RepA	Rhizobium leguminosarum bv. viciae 3841	plasmid pRL10
NC_008384.1	684202	YP_771036.1	RP-C	2353	3567	+	replication initiation protein RepC	Rhizobium leguminosarum bv. viciae 3841	plasmid pRL11
NC_008378.1	870021	YP_764520.1	RP-C	2355	3659	+	replication initiation protein RepC	Rhizobium leguminosarum bv. viciae 3841	plasmid pRL12
NC_014035.1	132962	YP_003579778.1	RP-C	99677	100780	+	plasmid replication protein RepC	Rhodobacter capsulatus SB 1003	plasmid pRCB133
NC_007490.1	100828	YP_345377.1	RP-C	34613	35824	-	replication initiation protein RepC	Rhodobacter sphaeroides 2.4.1	plasmid D
NC_007489.1	105284	YP_345323.1	ParA	71408	72715	+	RepA partitioning protein 2FATPase 2C ParA type	Rhodobacter sphaeroides 2.4.1	plasmid C
NC_009007.1	114045	YP_001033804.1	RPA	6361	7323	+	plasmid replication initiator protein RepA	Rhodobacter sphaeroides 2.4.1	plasmid A
NC_009007.1	114045	YP_001033868.1	RP-C	88561	89823	-	replication protein C	Rhodobacter sphaeroides 2.4.1	plasmid A
NC_009007.1	114045	YP_001033825.1	PRK03635	34238	35137	-	chromosome replication initiation inhibitor protein	Rhodobacter sphaeroides 2.4.1	plasmid A
NC_007488.1	114178	YP_345185.1	RP-C	22769	24070	+	replication initiation protein RepC	Rhodobacter sphaeroides 2.4.1	plasmid B
NC_009432.1	36198	YP_001170531.1	RP-C	24969	26201	+	hypothetical protein	Rhodobacter sphaeroides ATCC 17025	plasmid pRSPA04
NC_009432.1	36198	YP_001170538.1	ParBc	34977	35987	+	parB-like partition protein	Rhodobacter sphaeroides ATCC 17025	plasmid pRSPA04
NC_009431.1	121962	YP_001170403.1	PRK03635	8832	9728	+	chromosome replication initiation inhibitor protein	Rhodobacter sphaeroides ATCC 17025	plasmid pRSPA03
NC_009430.1	289489	YP_001170343.1	_	233147	233554	+	DNA replication protein-like protein	Rhodobacter sphaeroides ATCC 17025	plasmid pRSPA02
NC_009430.1	289489	YP_001170391.1	_	279185	280831	-	plasmid replication initiator protein-like protein	Rhodobacter sphaeroides ATCC 17025	plasmid pRSPA02
NC_009429.1	877879	YP_001169737.1	_	448843	449148	+	DNA replication protein-like protein	Rhodobacter sphaeroides ATCC 17025	plasmid pRSPA01
NC_009040.1	122606	YP_001041881.1	PRK03635	113191	114090	+	chromosome replication initiation inhibitor protein	Rhodobacter sphaeroides ATCC 17029	plasmid pRSPH01
NC_011960.1	103355	YP_002523261.1	RPA	74675	75781	+	Plasmid replication initiator protein RepA	Rhodobacter sphaeroides KD131	plasmid pRSKD131B
NC_011962.1	157345	YP_002524281.1	RP-C	66402	67700	+	replication initiation protein RepC	Rhodobacter sphaeroides KD131	plasmid pRSKD131A
NC_011150.1	79251	YP_002149575.1	_	45539	46456	+	putative replication protein	Rhodococcus equi	plasmid pVAPB1593
NC_002576.1	80609	NP_066807.1	_	69581	70498	+	putative replication protein	Rhodococcus equi	plasmid virulence plasmid
NC_004854.1	80610	NP_858509.1	_	69581	70498	+	replication protein	Rhodococcus equi	plasmid pREAT701 (p33701)
NC_011151.1	80610	YP_002149641.1	_	45194	46111	+	putative replication protein	Rhodococcus equi	plasmid pVAPA1037
NC_007486.1	104014	YP_345115.1	_	60073	61239	+	replication protein	Rhodococcus erythropolis PR4	plasmid pREC1
NC_008271.1	332361	YP_709072.1	_	260399	261733	-	replication protein	Rhodococcus jostii RHA1	plasmid pRHL3
NC_008270.1	442536	YP_708675.1	Rrf2	317434	318867	-	GntR family transcriptional regulator	Rhodococcus jostii RHA1	plasmid pRHL2
NC_008270.1	442536	YP_708691.1	Rrf2	332775	334193	-	GntR family transcriptional regulator	Rhodococcus jostii RHA1	plasmid pRHL2
NC_008269.1	1123075	YP_707798.1	_	570778	571761	+	replication protein	Rhodococcus jostii RHA1	plasmid pRHL1
NC_008269.1	1123075	YP_707877.1	_	654088	655455	-	Rep protein	Rhodococcus jostii RHA1	plasmid pRHL1
NC_012523.1	111160	YP_002784482.1	ParBc	40246	41865	-	putative plasmid partitioning protein ParB	Rhodococcus opacus B4	plasmid pKNR
NC_012521.1	244997	YP_002776996.1	_	56939	58291	+	putative replication protein	Rhodococcus opacus B4	plasmid pROB02
NC_010850.1	117252	YP_001965141.1	_	34287	35672	+	replication initiator protein	Rhodococcus sp. NS1	plasmid pNSL1
NC_007901.1	257447	YP_515960.1	_	32645	33019	-	single-strand binding protein 2Fprimosomal replication protein n	Rhodoferax ferrireducens T118	plasmid plasmid1
NC_007641.1	53732	YP_425060.1	RPA	22802	23734	-	RepA-related protein	Rhodospirillum rubrum ATCC 11170	plasmid unnamed
NC_007641.1	53732	YP_425065.1	RepA_C	27680	28666	-	plasmid encoded RepA protein	Rhodospirillum rubrum ATCC 11170	plasmid unnamed
NC_013502.1	125133	YP_003292130.1	RepA_C	84965	85852	+	plasmid encoded RepA protein	Rhodothermus marinus DSM 4252	plasmid pRMAR01
NC_015970.1	105449	YP_004830998.1	RepA_C	6383	7270	+	plasmid encoded RepA protein	Rhodothermus marinus SG0.5JP17-172	plasmid pRHOM17201
NC_017041.1	26610	YP_005389774.1	DnaA_N	9001	11373	+	DnaA-like protein	Rickettsia australis str. Cutlack	plasmid pMC5_1
NC_007111.1	39263	YP_247489.1	DnaA_N	3442	5766	+	hypothetical protein	Rickettsia felis URRWXCal2	plasmid pRFdelta
NC_007110.1	62829	YP_247451.1	ParBc	34391	35149	-	ParB-like nuclease domain-containing protein	Rickettsia felis URRWXCal2	plasmid pRF
NC_007110.1	62829	YP_247421.1	DnaA_N	3442	5766	+	hypothetical protein	Rickettsia felis URRWXCal2	plasmid pRF
NC_007110.1	62829	YP_247435.1	DnaA_N	17327	18517	-	hypothetical protein	Rickettsia felis URRWXCal2	plasmid pRF
NC_010927.1	23486	YP_001967396.1	DnaA_N	14605	17067	-	DnaA-like replication initiator protein	Rickettsia monacensis	plasmid pRM
NC_012732.1	26406	YP_002922000.1	DnaA_N	2771	5110	+	DnaA-like protein	Rickettsia peacockii str. Rustic	plasmid pRPR
NC_008387.1	69269	YP_771864.1	ParA	54712	56103	-	putative replication protein	Roseobacter denitrificans OCh 114	plasmid pTB2
NC_008386.1	106469	YP_771734.1	RP-C	22578	23891	+	replication protein C	Roseobacter denitrificans OCh 114	plasmid pTB1
NC_015729.1	63532	YP_004688997.1	RPA	62136	63152	-	hypothetical protein	Roseobacter litoralis Och 149	plasmid pRLO149_63
NC_015728.1	83129	YP_004688860.1	RP-C	2552	3817	+	putative replication protein C	Roseobacter litoralis Och 149	plasmid pRLO149_83
NC_015741.1	93578	YP_004716588.1	ParA	101	1405	+	putative replication protein ParA	Roseobacter litoralis Och 149	plasmid pRLO149_94
NC_006569.1	491611	YP_165132.1	ParBc	332220	333317	-	replication protein	Ruegeria pomeroyi DSS-3	plasmid megaplasmid
NC_004929.1	76093	NP_861975.1	RPA	75	1079	-	rb100	Ruegeria sp. PR1b	plasmid pSD20
NC_004929.1	76093	NP_861977.1	ParBc	3022	4191	+	rb102	Ruegeria sp. PR1b	plasmid pSD20
NC_004574.1	148650	NP_788087.1	RP-C	1	1281	-	putative plasmid replication protein	Ruegeria sp. PR1b	plasmid pSD25
NC_004574.1	148650	NP_788179.1	RP-C	107989	109131	-	putative plasmid replication protein	Ruegeria sp. PR1b	plasmid pSD25
NC_008042.1	130973	YP_611167.1	RPA	16148	17152	-	hypothetical protein	Ruegeria sp. TM1040	plasmid unnamed
NC_008043.1	821788	YP_611641.1	Rep_3	427302	428594	+	initiator RepB protein	Ruegeria sp. TM1040	plasmid mega plasmid
NC_014825.1	352646	YP_004090126.1	_	132121	132744	+	DNA primase	Ruminococcus albus 7	plasmid pRUMAL02
NC_014825.1	352646	YP_004090230.1	_	270057	270671	-	DNA primase	Ruminococcus albus 7	plasmid pRUMAL02
NC_014824.1	420706	YP_004089979.1	Toprim_N	396991	398160	-	DNA primase catalytic core domain	Ruminococcus albus 7	plasmid pRUMAL01
NC_014824.1	420706	YP_004089827.1	Rep_3	248195	249349	+	initiator RepB protein	Ruminococcus albus 7	plasmid pRUMAL01
NC_015695.1	38784	YP_004646519.1	Rep_3	27698	28648	-	initiator RepB protein	Runella slithyformis DSM 19594	plasmid pRUNSL05
NC_015705.1	44754	YP_004659165.1	Rep_3	6701	8065	+	initiator RepB protein	Runella slithyformis DSM 19594	plasmid pRUNSL04
NC_015694.1	66926	YP_004646496.1	Rep_3	65967	66884	-	initiator RepB protein	Runella slithyformis DSM 19594	plasmid pRUNSL03
NC_015704.1	93527	YP_004659101.1	Rep_3	27816	29006	+	initiator RepB protein	Runella slithyformis DSM 19594	plasmid pRUNSL02
NC_015693.1	106999	YP_004646397.1	Rep_3	64365	65267	+	initiator RepB protein	Runella slithyformis DSM 19594	plasmid pRUNSL01
NC_007678.1	35505	YP_446960.1	Rep_3	1	1011	+	initiator replication protein RepB	Salinibacter ruber DSM 13855	plasmid pSR35
NC_014157.1	84340	YP_003644980.1	Rep_3	71553	72569	-	Initiator Replication protein	Salinibacter ruber M8	plasmid pSR84
NC_007208.1	80156	YP_271760.2	IncFII_repA	23884	24753	-	replication protein	Salmonella enterica	plasmid pOU1113
NC_012693.1	158213	YP_002894539.1	_	1175	2239	+	plasmid replication protein RepA	Salmonella enterica	plasmid pAM04528
NC_012693.1	158213	YP_002894674.1	_	117556	119283	+	primase-helicase family member protein	Salmonella enterica	plasmid pAM04528
NC_011148.1	37978	YP_002144962.1	Rep_3	22953	24017	-	plasmid replication protein	Salmonella enterica subsp. enterica serovar Agona str. SL483	plasmid unnamed
NC_002638.1	49503	NP_073241.1	Rep_3	15783	16802	+	RepA 2FRepC	Salmonella enterica subsp. enterica serovar Choleraesuis	plasmid 50k virulence plasmid
NC_002638.1	49503	NP_073247.1	IncFII_repA	23470	24339	-	replication protein	Salmonella enterica subsp. enterica serovar Choleraesuis	plasmid 50k virulence plasmid
NC_010119.1	127212	YP_001598080.1	Rep_3	17690	18679	+	RepFIB	Salmonella enterica subsp. enterica serovar Choleraesuis	plasmid pOU7519
NC_009981.1	208409	YP_001551917.1	RepC	81569	82420	+	putative replication protein	Salmonella enterica subsp. enterica serovar Choleraesuis	plasmid pMAK1
NC_009981.1	208409	YP_001552039.1	Rep_3	193281	194156	+	replication initiation protein	Salmonella enterica subsp. enterica serovar Choleraesuis	plasmid pMAK1
NC_009981.1	208409	YP_001552027.1	_	179622	180503	+	replication initiation protein	Salmonella enterica subsp. enterica serovar Choleraesuis	plasmid pMAK1
NC_006855.1	49558	YP_209274.1	Rep_3	15796	16815	+	RepFIB replication protein A	Salmonella enterica subsp. enterica serovar Choleraesuis str. SC-B67	plasmid pSCV50
NC_006855.1	49558	YP_209281.2	IncFII_repA	23483	24352	-	replication protein	Salmonella enterica subsp. enterica serovar Choleraesuis str. SC-B67	plasmid pSCV50
NC_006856.1	138742	YP_209451.1	Rep_3	117380	118390	+	DNA replication protein	Salmonella enterica subsp. enterica serovar Choleraesuis str. SC-B67	plasmid pSC138
NC_006856.1	138742	YP_209378.1	_	57308	57592	-	DNA primase	Salmonella enterica subsp. enterica serovar Choleraesuis str. SC-B67	plasmid pSC138
NC_010421.1	34595	YP_001716098.1	Rep_3	27991	28827	+	initiator RepB protein	Salmonella enterica subsp. enterica serovar Dublin	plasmid pOU1114
NC_010716.1	38150	YP_001911184.1	RepA_C	25641	26612	+	RepA	Salmonella enterica subsp. enterica serovar Dublin	plasmid IncW pIE321
NC_009982.1	39924	YP_001552085.1	RepA_C	27464	28435	-	replication initiation protein	Salmonella enterica subsp. enterica serovar Dublin	plasmid pMAK3
NC_009980.1	61571	YP_001551827.1	Rep_3	60811	61530	+	replication initiation protein	Salmonella enterica subsp. enterica serovar Dublin	plasmid pMAK2
NC_010422.1	74589	YP_001716182.1	Rep_3	59763	60599	+	initiator RepB protein	Salmonella enterica subsp. enterica serovar Dublin	plasmid pOU1115
NC_010422.1	74589	YP_001716142.1	IncFII_repA	23922	24803	-	replication protein	Salmonella enterica subsp. enterica serovar Dublin	plasmid pOU1115
NC_011204.1	74551	YP_002213905.1	IncFII_repA	35158	36027	-	replication protein	Salmonella enterica subsp. enterica serovar Dublin str. CT_02021853	plasmid pCT02021853_74
NC_010860.1	32950	YP_001965375.1	Rep_3	31491	32327	-	initiator RepB protein	Salmonella enterica subsp. enterica serovar Enteritidis	plasmid pSE34
NC_011081.1	91374	YP_002043842.1	IncFII_repA	410	1486	+	replication initiation protein	Salmonella enterica subsp. enterica serovar Heidelberg str. SL476	plasmid pSL476_91
NC_011081.1	91374	YP_002043933.1	_	63566	67333	-	DNA primase	Salmonella enterica subsp. enterica serovar Heidelberg str. SL476	plasmid pSL476_91
NC_011078.1	46121	YP_002039178.1	RepB-RCR_reg	2097	2366	-	replication protein	Salmonella enterica subsp. enterica serovar Kentucky str. CVM29188	plasmid pCVM29188_46
NC_011078.1	46121	YP_002039177.1	IncFII_repA	965	1834	-	replication protein	Salmonella enterica subsp. enterica serovar Kentucky str. CVM29188	plasmid pCVM29188_46
NC_011077.1	101461	YP_002039041.1	IncFII_repA	410	1486	+	replication initiation protein	Salmonella enterica subsp. enterica serovar Kentucky str. CVM29188	plasmid pCVM29188_101
NC_011077.1	101461	YP_002039142.1	_	70574	74341	-	DNA primase	Salmonella enterica subsp. enterica serovar Kentucky str. CVM29188	plasmid pCVM29188_101
NC_011076.1	146811	YP_002038973.1	Rep_3	92349	93302	+	repFIB replication protein A	Salmonella enterica subsp. enterica serovar Kentucky str. CVM29188	plasmid pCVM29188_146
NC_011076.1	146811	YP_002038870.1	IncFII_repA	405	1262	-	replication protein	Salmonella enterica subsp. enterica serovar Kentucky str. CVM29188	plasmid pCVM29188_146
NC_009140.1	176473	YP_001101882.1	_	1175	2239	+	plasmid replication protein RepA	Salmonella enterica subsp. enterica serovar Newport str. SL254	plasmid pSN254
NC_009140.1	176473	YP_001102055.1	_	161348	162223	+	DNA replication terminus site-binding protein	Salmonella enterica subsp. enterica serovar Newport str. SL254	plasmid pSN254
NC_012124.1	55414	YP_002635595.1	Rep_3	14680	15669	+	RepA 2FRepC	Salmonella enterica subsp. enterica serovar Paratyphi C strain RKS4594	plasmid pSPCV
NC_012124.1	55414	YP_002635608.1	IncFII_repA	25440	26321	-	replication protein	Salmonella enterica subsp. enterica serovar Paratyphi C strain RKS4594	plasmid pSPCV
NC_011092.1	110227	YP_002112890.1	Rep_3	6374	7384	+	DNA replication protein	Salmonella enterica subsp. enterica serovar Schwarzengrund str. CVM19633	plasmid pCVM19633_110
NC_011092.1	110227	YP_002112956.1	_	67375	67554	+	replication initiator protein	Salmonella enterica subsp. enterica serovar Schwarzengrund str. CVM19633	plasmid pCVM19633_110
NC_002305.1	180461	NP_058249.1	Rep_3	39480	40355	-	replication initiation protein	Salmonella enterica subsp. enterica serovar Typhi	plasmid R27
NC_002305.1	180461	NP_058391.1	Rep_3	156848	157603	-	replication protein	Salmonella enterica subsp. enterica serovar Typhi	plasmid R27
NC_003385.1	106516	NP_569603.1	Rep_3	104758	105813	+	putative replication protein A	Salmonella enterica subsp. enterica serovar Typhi str. CT18	plasmid pHCM2
NC_003384.1	218160	NP_569413.1	RepC	164829	165680	+	replication protein	Salmonella enterica subsp. enterica serovar Typhi str. CT18	plasmid pHCM1
NC_003384.1	218160	NP_569289.1	Rep_3	42127	43002	+	replication initiation protein	Salmonella enterica subsp. enterica serovar Typhi str. CT18	plasmid pHCM1
NC_003384.1	218160	NP_569349.1	Rep_3	107709	108464	+	replication protein	Salmonella enterica subsp. enterica serovar Typhi str. CT18	plasmid pHCM1
NC_003384.1	218160	NP_569277.1	_	28468	29349	+	replication initiation protein	Salmonella enterica subsp. enterica serovar Typhi str. CT18	plasmid pHCM1
NC_016825.1	181431	YP_005202850.1	Rep_3	179418	180173	-	replication initiation protein	Salmonella enterica subsp. enterica serovar Typhi str. P-stx-12	plasmid unnamed
NC_003292.1	50969	NP_511220.1	Rep_3	31743	32462	+	RepA protein	Salmonella enterica subsp. enterica serovar Typhimurium	plasmid R46
NC_006816.1	84514	YP_194842.1	RepC	25311	26162	-	replication protein C	Salmonella enterica subsp. enterica serovar Typhimurium	plasmid pU302L
NC_006816.1	84514	YP_194808.1	Rep_3	616	1371	+	replication protein	Salmonella enterica subsp. enterica serovar Typhimurium	plasmid pU302L
NC_006816.1	84514	YP_194848.1	Rep_3	33849	34826	-	replication protein A	Salmonella enterica subsp. enterica serovar Typhimurium	plasmid pU302L
NC_015965.1	93185	YP_004823689.1	IncFII_repA	454	1485	+	replication initiation protein	Salmonella enterica subsp. enterica serovar Typhimurium	plasmid R621a
NC_015965.1	93185	YP_004823757.1	_	64645	68412	-	SogL DNA primase	Salmonella enterica subsp. enterica serovar Typhimurium	plasmid R621a
NC_014476.1	112671	YP_003864262.1	IncFII_repA	111645	112526	+	DNA replication	Salmonella enterica subsp. enterica serovar Typhimurium	plasmid pYT1
NC_013437.1	117047	YP_003264399.1	RepC	35837	36688	+	plasmid replication protein c	Salmonella enterica subsp. enterica serovar Typhimurium	plasmid pSLT-BT
NC_013437.1	117047	YP_003264381.1	Rep_3	13679	14668	-	DNA replication	Salmonella enterica subsp. enterica serovar Typhimurium	plasmid pSLT-BT
NC_013437.1	117047	YP_003264480.1	IncFII_repA	115550	116431	+	replication protein	Salmonella enterica subsp. enterica serovar Typhimurium	plasmid pSLT-BT
NC_005014.1	120826	NP_863458.1	_	91573	95340	-	DNA primase	Salmonella enterica subsp. enterica serovar Typhimurium	plasmid R64
NC_016855.1	93832	YP_005235552.1	Rep_3	16635	17624	-	DNA replication	Salmonella enterica subsp. enterica serovar Typhimurium str. 14028S	plasmid unnamed
NC_016855.1	93832	YP_005235537.1	IncFII_repA	1907	2788	+	DNA replication	Salmonella enterica subsp. enterica serovar Typhimurium str. 14028S	plasmid unnamed
NC_017054.1	93877	YP_005412518.1	Rep_3	16534	17511	-	DNA replication protein	Salmonella enterica subsp. enterica serovar Typhimurium str. 798	plasmid p798_93
NC_017054.1	93877	YP_005412503.1	IncFII_repA	1807	2688	+	replication protein	Salmonella enterica subsp. enterica serovar Typhimurium str. 798	plasmid p798_93
NC_003277.1	93939	NP_490513.1	Rep_3	16636	17625	-	DNA replication protein	Salmonella enterica subsp. enterica serovar Typhimurium str. LT2	plasmid pSLT
NC_003277.1	93939	NP_490498.2	IncFII_repA	1920	2789	+	replication protein	Salmonella enterica subsp. enterica serovar Typhimurium str. LT2	plasmid pSLT
NC_017718.1	86908	YP_006203529.1	IncFII_repA	455	1486	+	replication initiation protein	Salmonella enterica subsp. enterica serovar Typhimurium str. SL1344	plasmid pCol1B9_SL1344
NC_017718.1	86908	YP_006203593.1	_	58484	62251	-	DNA primase	Salmonella enterica subsp. enterica serovar Typhimurium str. SL1344	plasmid pCol1B9_SL1344
NC_017720.1	93842	YP_006203716.1	Rep_3	76217	77206	+	DNA replication	Salmonella enterica subsp. enterica serovar Typhimurium str. SL1344	plasmid pSLT_SL1344
NC_017720.1	93842	YP_006203731.1	IncFII_repA	91053	91934	-	DNA replication	Salmonella enterica subsp. enterica serovar Typhimurium str. SL1344	plasmid pSLT_SL1344
NC_017675.1	86908	YP_006200859.1	_	378	467	+	replication protein repZ regulatory protein	Salmonella enterica subsp. enterica serovar Typhimurium str. ST4/74	plasmid TY474p2
NC_016858.1	93842	YP_005245667.1	Rep_3	76187	77206	+	DNA replication protein	Salmonella enterica subsp. enterica serovar Typhimurium str. ST4/74	plasmid TY474p1
NC_016858.1	93842	YP_005245682.1	IncFII_repA	91053	91934	-	DNA replication	Salmonella enterica subsp. enterica serovar Typhimurium str. ST4/74	plasmid TY474p1
NC_016858.1	93842	YP_005245666.1	_	76165	76473	-	replication protein	Salmonella enterica subsp. enterica serovar Typhimurium str. ST4/74	plasmid TY474p1
NC_016861.1	106510	YP_005250442.1	Rep_3	16635	17624	-	DNA replication protein	Salmonella enterica subsp. enterica serovar Typhimurium str. T000240	plasmid pSTMDT12_L
NC_016861.1	106510	YP_005250425.1	IncFII_repA	1919	2788	+	replication protein	Salmonella enterica subsp. enterica serovar Typhimurium str. T000240	plasmid pSTMDT12_L
NC_016864.1	93277	YP_005255123.1	Rep_3	92278	93267	-	DNA replication	Salmonella enterica subsp. enterica serovar Typhimurium str. UK-1	plasmid pSTUK-100
NC_016864.1	93277	YP_005255108.1	IncFII_repA	77550	78431	+	DNA replication	Salmonella enterica subsp. enterica serovar Typhimurium str. UK-1	plasmid pSTUK-100
NT_187135.1	81965	YP_004193437.1	ParA	48950	50155	+	putative replication protein A	Salmonella enterica subsp. enterica serovar Weltevreden str. 2007-60-3289-1	plasmid pSW82
NT_187135.1	81965	YP_004193393.1	IncFII_repA	301	1182	+	Replication initiation protein	Salmonella enterica subsp. enterica serovar Weltevreden str. 2007-60-3289-1	plasmid pSW82
NC_016936.1	54948	YP_005317229.1	Rep_3	26647	28017	+	initiator RepB protein	Saprospira grandis str. Lewin	plasmid unnamed
NC_013518.1	54160	YP_003310923.1	RPA	14932	16104	-	hypothetical protein	Sebaldella termitidis ATCC 33386	plasmid pSTERM01
NC_013518.1	54160	YP_003310928.1	Rep_3	18091	18714	+	hypothetical protein	Sebaldella termitidis ATCC 33386	plasmid pSTERM01
NC_017077.1	29781	YP_005439658.1	Rep_3	1706	2935	+	putative replication initiator protein	Selenomonas ruminantium subsp. lactilytica TAM6421	plasmid pSRC7
NC_017070.1	29913	YP_005434659.1	Rep_3	1	1227	+	putative initiator Rep protein	Selenomonas ruminantium subsp. lactilytica TAM6421	plasmid pSRC6
NC_017069.1	72893	YP_005434629.1	Rep_3	59728	60423	+	putative phage related protein	Selenomonas ruminantium subsp. lactilytica TAM6421	plasmid pSRC4
NC_017073.1	73380	YP_005434788.1	Toprim_N	66176	68161	-	putative DNA primase	Selenomonas ruminantium subsp. lactilytica TAM6421	plasmid pSRC3
NC_017076.1	94348	YP_005439541.1	Rep_3	2725	4101	+	putative replication initiator protein	Selenomonas ruminantium subsp. lactilytica TAM6421	plasmid pSRC2
NC_017078.1	285449	YP_005439674.1	Rep_3	2956	4326	+	putative initiator Rep protein	Selenomonas ruminantium subsp. lactilytica TAM6421	plasmid pSRC1
NC_002523.4	153404	YP_006194156.1	Rep_3	113796	114785	-	RepA	Serratia entomophila	plasmid pADAP
NC_002523.4	153404	NP_938110.1	_	22472	22579	+	RepA3-like	Serratia entomophila	plasmid pADAP
NC_015972.1	43190	YP_004831097.1	_	16469	16711	+	RepA4	Serratia marcescens	plasmid pSM22
NC_005211.1	274762	NP_941080.1	Rep_3	1	876	+	putative rep protein	Serratia marcescens	plasmid R478
NC_005211.1	274762	NP_941358.1	_	260265	261353	-	plasmid replication protein	Serratia marcescens	plasmid R478
NC_009829.1	46804	YP_001471721.1	IncFII_repA	39729	40586	-	replication initiation protein	Serratia proteamaculans 568	plasmid pSPRO01
NC_017572.1	60958	YP_006022841.1	ParBc	10427	12301	+	ParB domain-containing protein nuclease	Shewanella baltica BA175	plasmid pSBAL17502
NC_017570.1	72392	YP_006018600.1	ParBc	61724	63598	-	ParB domain-containing protein nuclease	Shewanella baltica BA175	plasmid pSBAL17501
NC_017580.1	91728	YP_006039770.1	Rep_3	89474	90526	+	initiator RepB protein	Shewanella baltica OS117	plasmid pSBAL11702
NC_017577.1	120153	YP_006035137.1	Rep_3	37646	38788	-	initiator RepB protein	Shewanella baltica OS117	plasmid pSBAL11701
NC_017577.1	120153	YP_006035165.1	_	67116	67985	-	site-binding protein DNA replication region	Shewanella baltica OS117	plasmid pSBAL11701
NC_009035.1	116763	YP_001041630.1	_	34278	34820	-	replication initiation regulator SeqA	Shewanella baltica OS155	plasmid pSbal01
NC_009661.1	83224	YP_001355435.1	ParBc	32345	34225	+	nuclease	Shewanella baltica OS185	plasmid pS18501
NC_009999.1	75508	YP_001557016.1	ParBc	9583	11463	+	nuclease	Shewanella baltica OS195	plasmid pS19502
NC_009998.1	75605	YP_001556995.1	ParBc	58720	60594	+	nuclease	Shewanella baltica OS195	plasmid pS19501
NC_011665.1	59223	YP_002360341.1	ParBc	49085	50959	-	ParB domain protein nuclease	Shewanella baltica OS223	plasmid pS22303
NC_011668.1	65448	YP_002364298.1	ParBc	62349	64223	+	ParB domain protein nuclease	Shewanella baltica OS223	plasmid pS22302
NC_011664.1	88311	YP_002360292.1	ParBc	82297	84177	-	ParB domain protein nuclease	Shewanella baltica OS223	plasmid pS22301
NC_016905.1	80698	YP_005280436.1	ParBc	72092	73972	+	ParB domain-containing protein nuclease	Shewanella baltica OS678	plasmid pSBAL67801
NC_004349.1	161613	NP_720340.1	_	608	1489	+	replication protein RepA	Shewanella oneidensis MR-1	plasmid megaplasmid
NC_008573.1	278942	YP_863743.1	Rep_3	100875	102038	-	initiator RepB protein	Shewanella sp. ANA-3	plasmid Plasmid1
NC_010657.1	33103	YP_001878783.1	Rep_3	8826	9698	-	replication initation protein Pi	Shigella boydii CDC 3083-94	plasmid pBS512_33
NC_010660.1	210919	YP_001883286.1	IncFII_repA	193116	193973	+	replication protein	Shigella boydii CDC 3083-94	plasmid pBS512_211
NC_007608.1	126697	YP_406358.1	IncFII_repA	112308	113165	+	replication protein	Shigella boydii Sb227	plasmid pSB4_227
NC_007607.1	182726	YP_406138.1	IncFII_repA	107005	107862	+	replication protein	Shigella dysenteriae Sd197	plasmid pSD1_197
NC_007607.1	182726	YP_406221.1	IncFII_repA	176840	177697	+	replication protein	Shigella dysenteriae Sd197	plasmid pSD1_197
NC_017319.1	223364	YP_005712161.1	IncFII_repA	209331	210188	+	RepA	Shigella flexneri 2002017	plasmid pSFxv_1
NC_004851.1	221618	NP_858393.2	IncFII_repA	209448	210305	+	replication protein	Shigella flexneri 2a str. 301	plasmid pCP301
NC_002134.1	94281	NP_052990.1	IncFII_repA	88812	89669	+	replication protein	Shigella flexneri 2b	plasmid R100
NC_002698.1	221851	NP_085435.3	IncFII_repA	209142	210011	+	replication protein	Shigella flexneri 5a str. M90T	plasmid virulence plasmid pWR50
NC_013727.1	70275	YP_003377708.1	IncFII_repA	796	1653	+	replication initiation protein	Shigella sonnei	plasmid pEG356
NC_013727.1	70275	YP_003377709.1	_	2016	2378	+	replication initiation protein RepA4	Shigella sonnei	plasmid pEG356
NC_002122.1	93399	NP_052449.1	IncFII_repA	455	1486	+	replication initiation protein	Shigella sonnei	plasmid ColIb-P9
NC_002122.1	93399	NP_052522.1	_	64518	68285	-	DNA primase	Shigella sonnei	plasmid ColIb-P9
NC_016833.1	215774	YP_005454546.1	IncFII_repA	183849	184706	+	replication protein	Shigella sonnei 53G	plasmid A
NC_007385.1	214396	YP_313458.1	IncFII_repA	180760	181617	+	replication protein	Shigella sonnei Ss046	plasmid pSS_046
NC_015742.1	183612	YP_004716839.1	RP-C	182401	183612	+	plasmid replication repCa protein	Sinorhizobium fredii GR64	plasmid p64a
NC_018303.1	47988	YP_006575855.1	RP-C	42345	43559	+	putative replication protein C	Sinorhizobium fredii HH103	plasmid pSfHH103d
NC_016814.1	144082	YP_005191304.1	RP-C	2425	3624	+	Replication protein C	Sinorhizobium fredii HH103	plasmid pSfHH103c
NC_016814.1	144082	YP_005191401.1	RP-C	88678	89892	+	putative replication protein C	Sinorhizobium fredii HH103	plasmid pSfHH103c
NC_016814.1	144082	YP_005191460.1	RP-C	138825	140102	+	putative replication protein C	Sinorhizobium fredii HH103	plasmid pSfHH103c
NC_018299.1	248150	YP_006575716.1	RP-C	155437	156651	+	hypothetical protein	Sinorhizobium fredii HH103	plasmid pSfHH103d
NC_018299.1	248150	YP_006575750.1	ParBc	195086	197242	+	K03497 chromosome partitioning protein 2C ParB family	Sinorhizobium fredii HH103	plasmid pSfHH103d
NC_018294.1	276571	YP_006575337.1	ParBc	75149	75577	+	hypothetical protein	Sinorhizobium fredii HH103	plasmid pSfHH103d
NC_016815.1	2096125	YP_005191469.1	RP-C	2362	3675	+	putative replication protein C	Sinorhizobium fredii HH103	plasmid pSfHH103e
NC_016815.1	2096125	YP_005191660.1	RepB	214913	215959	+	putative replication protein B	Sinorhizobium fredii HH103	plasmid pSfHH103e
NC_016815.1	2096125	YP_005193424.1	PRK03635	2088355	2089254	+	Chromosome initiation inhibitor OriC replication inhibitor	Sinorhizobium fredii HH103	plasmid pSfHH103e
NC_000914.2	536165	NP_443801.1	RP-C	2516	3730	+	replication initiation protein RepC	Sinorhizobium fredii NGR234	plasmid pNGR234a
NC_012586.1	2430033	YP_002822232.1	RP-C	2606	3919	+	replication initiation protein RepC	Sinorhizobium fredii NGR234	plasmid pNGR234b
NC_012586.1	2430033	YP_002824364.1	RepB	2221909	2222970	-	RepB2 replication protein	Sinorhizobium fredii NGR234	plasmid pNGR234b
NC_012586.1	2430033	YP_002822240.1	PRK03635	12791	13690	-	chromosome replication initiation inhibitor protein	Sinorhizobium fredii NGR234	plasmid pNGR234b
NC_018192.1	30254	YP_006529655.1	ParA	12690	13913	-	putative replication protein A	Sinorhizobium fredii USDA 257	plasmid pUSDA2574
NC_018179.1	155004	YP_006529146.1	ParBc	41501	41929	-	uncharacterized protein y4yB	Sinorhizobium fredii USDA 257	plasmid pUSDA2572
NC_018191.1	210605	YP_006529591.1	ParA	153024	154211	+	putative replication protein A	Sinorhizobium fredii USDA 257	plasmid pUSDA257
NC_009622.1	219313	YP_001314980.1	RP-C	184647	185861	+	replication initiation protein RepC	Sinorhizobium medicae WSM419	plasmid pSMED03
NC_009621.1	1245408	YP_001313885.1	RP-C	131077	132285	+	replication initiation protein RepC	Sinorhizobium medicae WSM419	plasmid pSMED02
NC_009620.1	1570951	YP_001312831.1	RP-C	552746	554059	+	replication initiation protein RepC	Sinorhizobium medicae WSM419	plasmid pSMED01
NC_009620.1	1570951	YP_001312902.1	PRK03635	639077	639976	-	chromosome replication initiation inhibitor protein	Sinorhizobium medicae WSM419	plasmid pSMED01
NC_013545.1	144170	YP_003329301.1	RP-C	2408	3622	+	RepC	Sinorhizobium meliloti	plasmid pSmeSM11a
NC_013545.1	144170	YP_003329453.1	RP-C	138884	140161	+	RepC	Sinorhizobium meliloti	plasmid pSmeSM11a
NC_013545.1	144170	YP_003329299.1	ParA	1	1203	+	RepA	Sinorhizobium meliloti	plasmid pSmeSM11a
NC_003037.1	1354226	NP_436538.1	RP-C	1350001	1351206	-	replication initiation protein RepC	Sinorhizobium meliloti 1021	plasmid pSymA
NC_003078.1	1683333	NP_436587.1	RP-C	55090	56400	-	replication initiation protein RepC	Sinorhizobium meliloti 1021	plasmid pSymB
NC_003078.1	1683333	NP_438050.1	ParA	1611496	1612752	+	replication protein	Sinorhizobium meliloti 1021	plasmid pSymB
NC_015592.1	70499	YP_004552184.1	_	44477	45187	-	replication protein A	Sinorhizobium meliloti AK83	plasmid pSINME02
NC_015592.1	70499	YP_004552199.1	_	59398	60108	-	replication protein A	Sinorhizobium meliloti AK83	plasmid pSINME02
NC_015597.1	256269	YP_004557968.1	RP-C	249971	251185	-	replication protein-C domain-containing protein	Sinorhizobium meliloti AK83	plasmid pSINME01
NC_017324.1	1616209	YP_005717401.1	RP-C	315991	317196	-	replication protein-C domain-containing protein	Sinorhizobium meliloti BL225C	plasmid pSINMEB01
NC_017323.1	1690594	YP_005716719.1	RP-C	1244622	1245932	+	replication protein C	Sinorhizobium meliloti BL225C	plasmid pSINMEB02
NC_017323.1	1690594	YP_005716823.1	ParA	1369614	1370879	-	plasmid partitioning protein RepA	Sinorhizobium meliloti BL225C	plasmid pSINMEB02
NC_018682.1	246023	YP_006813354.1	RP-C	2506	3720	+	Putative replication protein C	Sinorhizobium meliloti Rm41	plasmid IV
NC_018683.1	1559666	YP_006813591.1	RP-C	2330	3535	+	Putative replication protein C	Sinorhizobium meliloti Rm41	plasmid II
NC_018683.1	1559666	YP_006813975.1	RepB	377805	378626	+	RepB plasmid partition	Sinorhizobium meliloti Rm41	plasmid II
NC_018683.1	1559666	YP_006814076.1	RepB	476936	477688	+	RepB plasmid partition	Sinorhizobium meliloti Rm41	plasmid II
NC_018701.1	1664896	YP_006842373.1	RP-C	2403	3671	+	Putative replication protein C	Sinorhizobium meliloti Rm41	plasmid III
NC_018701.1	1664896	YP_006842479.1	RepB	127315	128376	-	plasmid partitioning protein RepB	Sinorhizobium meliloti Rm41	plasmid III
NC_018701.1	1664896	YP_006842480.1	ParA	128380	129645	-	Putative replication protein A	Sinorhizobium meliloti Rm41	plasmid III
NC_010865.1	181251	YP_001965502.1	RP-C	2426	3670	+	replication initiation protein RepC	Sinorhizobium meliloti SM11	plasmid pSmeSM11b
NC_017326.1	1632395	YP_005722337.1	RP-C	2361	3671	+	putative replication protein C	Sinorhizobium meliloti SM11	plasmid pSmeSM11d
NC_017326.1	1632395	YP_005722449.1	ParA	134333	135598	-	probabable replication protein A	Sinorhizobium meliloti SM11	plasmid pSmeSM11d
NC_017327.1	1633319	YP_005723885.1	RP-C	2330	3535	+	RepC2 replication protein	Sinorhizobium meliloti SM11	plasmid pSmeSM11c
NC_017327.1	1633319	YP_005724165.1	ParA	237152	238423	-	putative replication protein RepA	Sinorhizobium meliloti SM11	plasmid pSmeSM11c
NC_017327.1	1633319	YP_005724169.1	ParA	241311	242588	-	putative replication protein RepA	Sinorhizobium meliloti SM11	plasmid pSmeSM11c
NC_007184.1	27240	YP_257075.1	IncFII_repA	1	897	-	putative replication-associated protein	Sodalis glossinidius	plasmid pSG2
NC_007185.1	27240	YP_257095.1	IncFII_repA	1	897	-	RepA protein	Sodalis glossinidius	plasmid pSG2
NC_007182.1	81553	YP_256947.1	IncFII_repA	458	1231	-	putative plasmid replication associated protein	Sodalis glossinidius	plasmid pSG1
NC_007183.1	81553	YP_257011.1	IncFII_repA	458	1231	-	RepA1 protein	Sodalis glossinidius	plasmid pSG1
NC_007714.1	27240	YP_456178.1	IncFII_repA	16800	17663	+	replication associated protein RepA1	Sodalis glossinidius str. 'morsitans'	plasmid pSG2
NC_007713.1	83306	YP_456124.1	IncFII_repA	29831	30679	-	replication associated protein RepA1	Sodalis glossinidius str. 'morsitans'	plasmid pSG1
NC_015595.1	123733	YP_004556205.1	Rep_3	47083	48171	-	initiator RepB protein	Sphingobium chlorophenolicum L-1	plasmid pSPHCH01
NC_015595.1	123733	YP_004556206.1	_	48838	49164	+	single-strand binding protein 2FPrimosomal replication protein n	Sphingobium chlorophenolicum L-1	plasmid pSPHCH01
NC_014005.1	31776	YP_003543403.1	RPA	1	1104	+	plasmid replication initiator protein RepA	Sphingobium japonicum UT26S	plasmid pUT1
NC_014007.1	190974	YP_003547011.1	RPA	26786	27436	-	plasmid replication initiator protein RepA	Sphingobium japonicum UT26S	plasmid pCHQ1
NC_014007.1	190974	YP_003547163.1	RPA	155472	156359	-	replication protein A	Sphingobium japonicum UT26S	plasmid pCHQ1
NC_014007.1	190974	YP_003546976.1	Rep_3	1	1164	+	replication initiator RepA	Sphingobium japonicum UT26S	plasmid pCHQ1
NC_015974.1	148801	YP_004831121.1	Rep_3	1	1164	+	replication initiator RepA	Sphingobium sp. SYK-6	plasmid pSLPG
NC_007353.2	46557	YP_302632.2	TrfA	31316	32542	-	TrfA	Sphingomonas sp. A1	plasmid pA1
NC_007353.2	46557	YP_302623.1	KfrA_N	20000	21007	-	KrfA	Sphingomonas sp. A1	plasmid pA1
NC_008308.1	254797	YP_718153.1	RepA_C	200594	201898	-	RepA replication protein	Sphingomonas sp. KA1	plasmid pCAR3
NC_008308.1	254797	YP_718140.1	_	184816	185718	-	putative replication primerase	Sphingomonas sp. KA1	plasmid pCAR3
NC_009508.1	222757	YP_001260340.1	RepA_C	63589	64893	+	plasmid encoded RepA protein	Sphingomonas wittichii RW1	plasmid pSWIT02
NC_009507.1	310228	YP_001260151.1	Rep_3	174080	175195	+	initiator RepB protein	Sphingomonas wittichii RW1	plasmid pSWIT01
NC_013733.1	36434	YP_003391749.1	RepA_C	28968	29897	-	plasmid encoded RepA protein	Spirosoma linguale DSM 74	plasmid pSLIN03
NC_013732.1	146936	YP_003391598.1	Rep_3	19356	20459	+	initiator RepB protein	Spirosoma linguale DSM 74	plasmid pSLIN02
NC_013731.1	189452	YP_003391417.1	Rep_3	21488	22459	+	initiator RepB protein	Spirosoma linguale DSM 74	plasmid pSLIN01
NC_005011.1	20654	NP_863293.1	Rep_3	17577	18437	+	replication protein Rep	Staphylococcus aureus	plasmid pMW2
NC_002517.1	20719	YP_001687773.1	RepA_N	11370	11750	-	replication initiator protein	Staphylococcus aureus	plasmid 21kb plasmid
NC_002517.1	20719	YP_001687777.1	Rep_3	14203	14955	-	plasmid replication initiation protein	Staphylococcus aureus	plasmid 21kb plasmid
NC_005127.1	21845	NP_932179.1	Rep_1	3019	3195	-	Rep2	Staphylococcus aureus	plasmid pUB101
NC_007931.1	22787	YP_536846.1	RepA_N	1	984	+	hypothetical protein	Staphylococcus aureus	plasmid pSA1379
NC_007931.1	22787	YP_536847.1	Rep_1	965	1285	+	hypothetical protein	Staphylococcus aureus	plasmid pSA1379
NC_014369.1	28150	YP_003813101.1	RepA_N	2150	3070	+	Ref	Staphylococcus aureus	plasmid pSK1
NC_010077.1	34986	YP_001573873.1	RepA_N	79	954	+	hypothetical protein	Staphylococcus aureus	plasmid EDINA plasmid
NC_010077.1	34986	YP_001573882.1	RepA_N	5607	5843	+	hypothetical protein	Staphylococcus aureus	plasmid EDINA plasmid
NC_010077.1	34986	YP_001573906.1	RepA_N	21136	22110	-	hypothetical protein	Staphylococcus aureus	plasmid EDINA plasmid
NC_010419.1	35380	YP_001715962.1	Rep_3	2084	2944	-	replication protein Rep	Staphylococcus aureus	plasmid pTZ2162
NC_010419.1	35380	YP_001715957.1	_	55	798	+	replication associated protein	Staphylococcus aureus	plasmid pTZ2162
NC_003265.1	38211	NP_478361.1	RepA_N	10643	10867	+	hypothetical protein	Staphylococcus aureus	plasmid ETB plasmid
NC_003265.1	38211	NP_478372.1	Rep_1	19709	19915	+	hypothetical protein	Staphylococcus aureus	plasmid ETB plasmid
NC_003265.1	38211	NP_478363.1	PriCT_1	12002	13576	+	hypothetical protein	Staphylococcus aureus	plasmid ETB plasmid
NC_013653.1	41715	YP_003347971.1	_	23537	24562	+	replication initiator protein	Staphylococcus aureus	plasmid pPR9
NC_005024.1	46445	NP_863615.1	RepA_N	13205	14164	+	putative replication initiation protein Rep	Staphylococcus aureus	plasmid pSK41
NC_005024.1	46445	NP_863639.1	Rep_1	38162	39085	+	putative replication initiation protein Rep 28RC 29	Staphylococcus aureus	plasmid pSK41
NC_012547.1	54000	YP_002790910.1	RepA_N	13205	14164	+	putative replication initiator protein Rep	Staphylococcus aureus	plasmid pGO1
NC_012547.1	54000	YP_002790934.1	Rep_1	38162	39085	+	putative replication initiator protein Rep 28RC 29	Staphylococcus aureus	plasmid pGO1
NC_005054.1	57889	NP_877980.1	RepA_N	101	1060	+	replication initiator protein	Staphylococcus aureus	plasmid pLW043
NC_005054.1	57889	NP_878002.1	Rep_1	19095	20018	+	replication protein	Staphylococcus aureus	plasmid pLW043
NC_017350.1	22317	YP_005756464.1	RepA_N	16405	17340	+	replication initiator A family protein	Staphylococcus aureus subsp. aureus 11819-97	plasmid p11819-97
NC_017350.1	22317	YP_005756468.1	_	21208	21486	+	replication protein Rep	Staphylococcus aureus subsp. aureus 11819-97	plasmid p11819-97
NC_017344.1	27271	YP_005751252.1	RepA_N	3982	4926	-	replication initiator protein	Staphylococcus aureus subsp. aureus ECT-R 2	plasmid pLUH02
NC_017344.1	27271	YP_005751254.1	Rep_1	6244	6645	+	putative replication initiation protein Rep domain protein	Staphylococcus aureus subsp. aureus ECT-R 2	plasmid pLUH02
NC_009619.1	30429	YP_001312295.1	RepA_N	4569	5552	-	replication initiator A domain-containing protein	Staphylococcus aureus subsp. aureus JH1	plasmid pSJH101
NC_009477.1	30429	YP_001220635.1	RepA_N	19378	20361	-	replication initiator A domain-containing protein	Staphylococcus aureus subsp. aureus JH9	plasmid pSJH901
NC_017339.1	20730	YP_005740731.1	RepA_N	1	381	+	replication initiator protein A	Staphylococcus aureus subsp. aureus JKD6159	plasmid pSaa6159
NC_017339.1	20730	YP_005740749.1	Rep_3	17531	18391	+	plasmid replication initiation protein	Staphylococcus aureus subsp. aureus JKD6159	plasmid pSaa6159
NC_016942.1	24853	YP_005327040.1	RepA_N	5014	5988	-	Replication protein A	Staphylococcus aureus subsp. aureus MSHR1132	plasmid pST75
NC_016942.1	24853	YP_005327041.1	_	6414	7157	+	Replication-associated protein	Staphylococcus aureus subsp. aureus MSHR1132	plasmid pST75
NC_005951.1	20652	YP_031700.1	Rep_3	2527	3387	+	replication protein	Staphylococcus aureus subsp. aureus MSSA476	plasmid pSAS
NC_002774.1	25107	NP_115290.1	RepA_N	315	1250	+	replication initiator protein A	Staphylococcus aureus subsp. aureus Mu50	plasmid VRSAp
NC_002774.1	25107	NP_115323.1	_	24221	24982	-	replication-associated protein	Staphylococcus aureus subsp. aureus Mu50	plasmid VRSAp
NC_003140.1	24653	NP_395563.1	Rep_3	21570	22430	+	replication protein Rep	Staphylococcus aureus subsp. aureus N315	plasmid pN315
NC_017345.1	24491	YP_005751284.1	RepA_N	6830	7804	-	replication-associated protein RepA	Staphylococcus aureus subsp. aureus TCH60	plasmid unnamed
NC_017352.1	29585	YP_005759112.1	RepA_N	10810	11799	-	replication initiation protein	Staphylococcus aureus subsp. aureus TW20	plasmid pTW20_1
NC_017352.1	29585	YP_005759113.1	_	12198	12968	+	replication-associated protein	Staphylococcus aureus subsp. aureus TW20	plasmid pTW20_1
NC_007792.1	37136	YP_492692.1	RepL	6681	7157	+	replication and maintenance protein	Staphylococcus aureus subsp. aureus USA300_FPR3757	plasmid pUSA03
NC_007792.1	37136	YP_492687.1	RepA_N	101	1060	+	replication initiator protein	Staphylococcus aureus subsp. aureus USA300_FPR3757	plasmid pUSA03
NC_010063.1	27041	YP_001569048.1	RepA_N	232	1215	+	replication protein A	Staphylococcus aureus subsp. aureus USA300_TCH1516	plasmid pUSA300HOUMR
NC_010066.1	20413	YP_001569077.1	RepA_N	271	1215	+	replication protein A	Staphylococcus aureus subsp. aureus USA300_TCH959	plasmid pUSA300HOUMS
NC_005004.1	24365	NP_863225.1	RepA_N	23505	24365	+	replication protein	Staphylococcus epidermidis ATCC 12228	plasmid pSE-12228-05
NC_006663.1	27310	YP_187561.1	RepA_N	26046	27080	-	replication-associated protein RepA	Staphylococcus epidermidis RP62A	plasmid pSERP
NC_016643.1	36907	YP_005083605.1	RepA_N	1	939	+	replication initiator protein A	Staphylococcus saprophyticus subsp. saprophyticus	plasmid pSSAP2
NC_007352.1	22870	YP_302585.1	RepA_N	2744	3715	+	replication initiator protein	Staphylococcus saprophyticus subsp. saprophyticus ATCC 15305	plasmid pSSP2
NC_007352.1	22870	YP_302584.1	_	1543	2229	-	replication-associated protein	Staphylococcus saprophyticus subsp. saprophyticus ATCC 15305	plasmid pSSP2
NC_007351.1	38454	YP_302561.1	RepA_N	22985	24250	+	putative replication initiation protein	Staphylococcus saprophyticus subsp. saprophyticus ATCC 15305	plasmid pSSP1
NC_007351.1	38454	YP_302575.1	Rep_1	33944	34696	-	putative replication initiation protein	Staphylococcus saprophyticus subsp. saprophyticus ATCC 15305	plasmid pSSP1
NC_015432.1	66104	YP_004400630.1	RepA_N	276	1268	+	replication initiator protein	Staphylococcus saprophyticus subsp. saprophyticus MS1146	plasmid pSSAP1
NC_013945.1	28613	YP_003505795.1	ParA	19777	20568	+	putative RepB replication associated protein	Staphylococcus simulans bv. staphylolyticus	plasmid pACK3
NC_015173.1	37684	YP_004267636.1	ParA	1	870	+	putative plasmid replication protein	Staphylococcus simulans bv. staphylolyticus	plasmid pACK2
NC_013944.1	55171	YP_003505746.1	ParA	19777	20568	+	putative RepB replication-associated protein	Staphylococcus simulans bv. staphylolyticus	plasmid pACK1
NC_013944.1	55171	YP_003505775.1	ParA	53538	54188	-	putative replication-associated protein	Staphylococcus simulans bv. staphylolyticus	plasmid pACK1
NC_009130.1	51514	YP_001096314.1	RepA_N	40171	41142	+	hypothetical protein	Staphylococcus sp. 693-2	plasmid pLEW6932
NC_005207.3	30201	NP_940781.1	RepA_N	28515	29768	+	replication protein	Staphylococcus warneri	plasmid pPI-1
NC_005207.3	30201	NP_940780.1	ParA	27090	27740	-	putative plasmid replication-associated protein	Staphylococcus warneri	plasmid pPI-1
NC_015219.1	20765	YP_004293196.1	Rep_3	2743	3573	-	putative replication protein rep	Streptococcus gallolyticus subsp. gallolyticus ATCC BAA-2069	plasmid pSGG1
NC_015219.1	20765	YP_004293208.1	Rep_3	13755	14630	-	putative replication protein rep	Streptococcus gallolyticus subsp. gallolyticus ATCC BAA-2069	plasmid pSGG1
NC_015219.1	20765	YP_004293215.1	Rep_3	19471	20412	-	replication protein	Streptococcus gallolyticus subsp. gallolyticus ATCC BAA-2069	plasmid pSGG1
NC_015219.1	20765	YP_004293204.1	Rep_1	11059	11658	+	replication protein	Streptococcus gallolyticus subsp. gallolyticus ATCC BAA-2069	plasmid pSGG1
NC_006979.1	28975	YP_232752.1	PriCT_1	638	2128	+	RepS	Streptococcus pyogenes	plasmid pSM19035
NC_006979.1	28975	YP_232769.1	PriCT_1	15323	16813	-	RepS	Streptococcus pyogenes	plasmid pSM19035
NC_012923.1	24579	YP_003024057.1	PriCT_1	5724	7214	-	protein RepR	Streptococcus suis BM407	plasmid pBM407
NC_004719.1	94287	NP_828819.1	ParBc	66759	67790	-	putative plasmid partitioning protein	Streptomyces avermitilis MA-4680	plasmid SAP1
NC_016113.1	1809491	YP_004919353.1	Rrf2	59759	60202	+	transcriptional regulator	Streptomyces cattleya NRRL 8057 = DSM 46488	plasmid pSCAT
NC_016113.1	1809491	YP_004920635.1	Rrf2	1425074	1426054	+	transcriptional regulator	Streptomyces cattleya NRRL 8057 = DSM 46488	plasmid pSCAT
NC_016113.1	1809491	YP_004920922.1	Rrf2	1737687	1738118	+	HTH-type transcriptional regulator ywnA	Streptomyces cattleya NRRL 8057 = DSM 46488	plasmid pSCAT
NC_016113.1	1809491	YP_004920224.1	ParBc	1012920	1014110	+	hypothetical protein	Streptomyces cattleya NRRL 8057 = DSM 46488	plasmid pSCAT
NC_017585.1	1812548	YP_006050234.1	Rrf2	75174	75605	-	transcriptional regulator 2C BadM 2FRrf2 family	Streptomyces cattleya NRRL 8057 = DSM 46488	plasmid pSCATT
NC_017585.1	1812548	YP_006050524.1	Rrf2	387234	388214	-	putative transcriptional regulator	Streptomyces cattleya NRRL 8057 = DSM 46488	plasmid pSCATT
NC_017585.1	1812548	YP_006051833.1	Rrf2	1752945	1753388	-	transcriptional regulator Rrf2 family protein 2C putative	Streptomyces cattleya NRRL 8057 = DSM 46488	plasmid pSCATT
NC_017585.1	1812548	YP_006050948.1	ParBc	799047	800237	-	parB-like partition protein	Streptomyces cattleya NRRL 8057 = DSM 46488	plasmid pSCATT
NC_003903.1	356023	NP_639791.1	_	186710	188230	+	DNA primase 2Fhelicase	Streptomyces coelicolor A3(2)	plasmid SCP1
NC_016115.1	130055	YP_004927330.1	Prim-Pol	43182	44294	-	Bifunctional DNA primase 2Fpolymerase	Streptomyces flavogriseus ATCC 33331	plasmid pSFLA02
NC_016110.1	188552	YP_004909506.1	Prim-Pol	147625	148665	+	Bifunctional DNA primase 2Fpolymerase	Streptomyces flavogriseus ATCC 33331	plasmid pSFLA01
NC_017766.1	164566	YP_006250024.1	_	17372	17857	+	replication initiation protein 2C RepL1	Streptomyces hygroscopicus subsp. jinggangensis 5008	plasmid pSHJG1
NC_017766.1	164566	YP_006250025.1	_	17854	18174	+	replication initiation protein 2C RepL2	Streptomyces hygroscopicus subsp. jinggangensis 5008	plasmid pSHJG1
NC_004933.1	50410	NP_862080.1	ParBc	31183	32082	-	parB1-like	Streptomyces lividans 1326	plasmid SLP2
NC_004808.2	210614	NP_851509.1	_	148013	148414	-	replication initiation protein	Streptomyces rochei	plasmid pSLA2-L
NC_004808.2	210614	NP_851515.1	_	156251	156637	-	replication initiation protein	Streptomyces rochei	plasmid pSLA2-L
NC_004808.2	210614	NP_851517.1	_	160242	160694	+	replication initiation protein 2C RepL1	Streptomyces rochei	plasmid pSLA2-L
NC_006911.1	35159	YP_220481.1	Prim-Pol	24269	25174	+	hypothetical protein	Streptomyces sp. F11	plasmid pFP11
NC_010311.1	187263	YP_001661613.1	Rrf2	147557	147991	+	hypothetical protein	Streptomyces sp. HK1	plasmid pSHK1
NC_013449.1	85518	YP_003280868.1	_	11495	12856	-	Rep	Streptomyces sp. W9	plasmid pCQ3
NC_004934.1	96742	NP_862126.1	KorB	35482	36318	+	putative plasmid partitioning protein	Streptomyces violaceoruber	plasmid pSV2
NC_015951.1	290055	YP_004800047.1	Rrf2	41073	42035	+	putative transcriptional regulator	Streptomyces violaceusniger Tu 4113	plasmid pSTRVI01
NC_015951.1	290055	YP_004800178.1	ParBc	203794	204867	+	parB-like partition protein	Streptomyces violaceusniger Tu 4113	plasmid pSTRVI01
NC_016040.1	59212	YP_004870098.1	ParBc	3595	4650	+	ParB-like protein	Sulfobacillus thermotolerans	plasmid pY0017
NC_006423.1	26200	YP_138432.1	_	20924	21223	+	putative RepA protein	Sulfolobus islandicus	plasmid pARN3
NC_006422.1	28930	YP_138388.1	_	23046	23366	+	putative RepA protein	Sulfolobus islandicus	plasmid pKEF9
NC_010597.1	29000	YP_001837169.1	ParBc	23257	24306	+	ParB	Sulfolobus islandicus	plasmid pSOG1
NC_006425.1	35422	YP_138475.1	_	24020	24508	+	putative RepA protein	Sulfolobus islandicus	plasmid pHVE14
NC_013770.1	26615	YP_003421099.1	ParBc	10086	11429	-	ParB domain protein nuclease	Sulfolobus islandicus L.D.8.5	plasmid pLD8501
NC_013770.1	26615	YP_003421105.1	ParBc	12856	13920	-	ParB domain protein nuclease	Sulfolobus islandicus L.D.8.5	plasmid pLD8501
NC_012624.1	42245	YP_002842011.1	ParBc	33864	35174	-	ParB domain protein nuclease	Sulfolobus islandicus Y.N.15.51	plasmid pYN01
NC_006493.1	41229	YP_145742.1	ParBc	1674	2942	+	hypothetical protein	Sulfolobus sp. NOB8H2	plasmid pNOB8
NC_006493.1	41229	YP_145783.1	ParBc	35405	36817	+	hypothetical protein	Sulfolobus sp. NOB8H2	plasmid pNOB8
NC_014756.1	51014	YP_004049959.1	ParBc	935	1783	+	parB-like partition protein	Sulfuricurvum kujiense DSM 16994	plasmid pSULKU03
NC_014755.1	71513	YP_004049887.1	ParBc	12049	13014	-	parB-like partition protein	Sulfuricurvum kujiense DSM 16994	plasmid pSULKU02
NC_014754.1	118585	YP_004049785.1	Rep_3	22089	24323	+	initiator RepB protein	Sulfuricurvum kujiense DSM 16994	plasmid pSULKU01
NC_004073.2	46366	NP_665782.3	Rrf2	31647	32081	+	ANL44	Synechococcus elongatus PCC 7942	plasmid pANL
NC_004073.2	46366	NP_665772.2	ParBc	22197	23021	-	ANL31	Synechococcus elongatus PCC 7942	plasmid pANL
NC_007595.1	46366	YP_398716.1	Rrf2	9947	10381	+	BadM 2FRrf2 family transcriptional regulator	Synechococcus elongatus PCC 7942	plasmid 1
NC_007595.1	46366	YP_398705.1	ParBc	497	1321	-	hypothetical protein	Synechococcus elongatus PCC 7942	plasmid 1
NC_010480.1	124030	YP_001736188.1	ParBc	632	1531	+	ParB family chromosome partitioning protein	Synechococcus sp. PCC 7002	plasmid pAQ6
NC_010474.1	186459	YP_001733111.1	ParBc	588	1343	+	plasmid partitioning protein	Synechococcus sp. PCC 7002	plasmid pAQ7
NC_005231.1	44343	NP_942410.1	ParBc	10998	11867	+	plasmid partitioning protein	Synechocystis sp. PCC 6803	plasmid pSYSG
NC_015261.1	21231	YP_004306084.1	RepA_N	1273	2055	-	plasmid replication initiation protein	Tetragenococcus halophilus	plasmid pHDC-RI
NC_015257.1	23071	YP_004301645.1	RepA_N	50	1168	+	plasmid replication initiation protein	Tetragenococcus halophilus	plasmid pHDC-I
NC_010523.1	29924	YP_001789015.1	Rep_3	284	1456	+	replication protein	Tetragenococcus halophilus	plasmid pHDC
NC_015260.1	32501	YP_004306059.1	RepA_N	2363	3361	-	replication initiator protein A	Tetragenococcus halophilus	plasmid pHDC-A
NC_015260.1	32501	YP_004306058.1	Rep_3	319	1095	-	plasmid replication protein	Tetragenococcus halophilus	plasmid pHDC-A
NC_015255.1	36638	YP_004301601.1	RepA_N	2363	3361	-	plasmid replication initiation protein	Tetragenococcus halophilus HO	plasmid pHDC-HO
NC_015255.1	36638	YP_004301600.1	Rep_3	319	1095	-	plasmid replication protein	Tetragenococcus halophilus HO	plasmid pHDC-HO
NC_015256.1	21516	YP_004301629.1	Rep_3	318	1094	-	plasmid replication protein	Tetragenococcus muriaticus	plasmid pHDC-Tm
NC_015256.1	21516	YP_004301630.1	_	2315	2902	-	plasmid replication initiation protein	Tetragenococcus muriaticus	plasmid pHDC-Tm
NC_011667.1	78374	YP_002364205.1	RepA_C	37667	38719	+	plasmid encoded RepA protein	Thauera sp. MZ1T	plasmid pTha01
NC_017998.1	110881	YP_006393453.1	Rep_3	102403	103494	+	initiator RepB protein	Thermoanaerobacterium saccharolyticum JW/SL-YS485	plasmid pMU3262
NC_013177.1	20534	YP_003162702.1	Rrf2	15898	17760	+	Rep	Thermococcus sp. AMT11	plasmid pAMT11
NC_011961.1	917738	YP_002524047.1	ParBc	746204	747190	+	stage 0 sporulation protein J	Thermomicrobium roseum DSM 5159	plasmid unnamed
NC_010878.1	21248	YP_001966081.1	_	17390	18877	-	putative replication protein	Thermus sp. 4C	plasmid pL4C
NC_005838.1	232605	YP_006068.1	RPA	81315	82706	-	hypothetical protein	Thermus thermophilus HB27	plasmid pTT27
NC_006462.1	256992	YP_145365.1	RPA	113820	115211	-	hypothetical protein	Thermus thermophilus HB8	plasmid pTT27
NC_017590.1	142731	YP_006061673.1	ParBc	109354	110256	-	putative transcriptional regulator	Thermus thermophilus JL-18	plasmid pTTJL1802
NC_017588.1	265886	YP_006059906.1	RPA	224787	226178	-	Replication initiator protein A	Thermus thermophilus JL-18	plasmid pTTJL1801
NC_017273.1	440026	YP_005641734.1	RPA	264227	265618	+	replication initiator protein A	Thermus thermophilus SG0.5JP17-16	plasmid pTHTHE1601
NC_013930.1	240256	YP_003494734.1	RPA	138201	139313	+	Replication initiator protein A	Thioalkalivibrio sp. K90mix	plasmid pTK9001
NC_014154.1	45943	YP_003644884.1	Replicase	34037	35257	+	plasmid replicase	Thiomonas intermedia K12	plasmid pTINT01
NC_017966.1	690188	YP_006381697.1	Rrf2	46705	47880	+	GntR family transcriptional regulator	Tistrella mobilis KA081020-065	plasmid pTM2
NC_017966.1	690188	YP_006382238.1	RepA_C	656801	657778	-	hypothetical protein	Tistrella mobilis KA081020-065	plasmid pTM2
NC_017957.1	692874	YP_006373136.1	RPA	156147	157436	+	replication protein A	Tistrella mobilis KA081020-065	plasmid pTM1
NC_017957.1	692874	YP_006373007.1	_	20617	22251	+	DNA replication and repair protein RecF	Tistrella mobilis KA081020-065	plasmid pTM1
NC_017958.1	1126962	YP_006373699.1	Toprim_N	105883	107778	-	DNA primase	Tistrella mobilis KA081020-065	plasmid pTM3
NC_015386.1	165572	YP_004366871.1	RepA_C	151481	152494	+	hypothetical protein	Treponema succinifaciens DSM 2489	plasmid pTRESU01
NC_018021.1	25287	YP_006442317.1	ParBc	8278	9114	+	ParB family protein	Turneriella parva DSM 21527	plasmid pTURPA.01
NC_003213.2	45319	NP_444546.1	RepA_C	76	1464	+	repA protein	Uncultured bacterium	plasmid pIPO2T
NC_003213.2	45319	NP_444542.1	KfrA_N	5148	6182	+	hypothetical protein	Uncultured bacterium	plasmid pIPO2T
NC_006385.1	47829	YP_133869.1	Replicase	31836	33032	+	replicase	uncultured bacterium	plasmid pRSB101
NC_007680.1	54344	YP_447013.1	TrfA	10536	11756	-	long form TrfA replication protein	uncultured bacterium	plasmid pTP6
NC_003122.1	55578	NP_361015.1	RepA_C	44	1498	+	RepA protein	Uncultured bacterium	plasmid pSB102
NC_006388.1	56167	YP_133906.1	TrfA	1492	2712	-	replication initiation protein	Uncultured bacterium	plasmid pB3
NC_006388.1	56167	YP_133940.1	_	33827	38173	-	TraC primase	Uncultured bacterium	plasmid pB3
NC_004840.1	64508	NP_858039.1	TrfA	62883	64103	-	replication initiation protein	uncultured bacterium	plasmid pB10
NC_004840.1	64508	NP_857999.1	_	19329	23675	-	DNA replication primase	uncultured bacterium	plasmid pB10
NC_006352.1	68869	YP_112405.1	_	44628	47813	-	DNA primase	uncultured bacterium	plasmid pTB11
NC_008055.1	69966	YP_619825.1	TrfA	23120	24241	-	trans-acting replication factor A	Uncultured bacterium	plasmid QKH54
NC_008055.1	69966	YP_619864.1	_	55418	59839	-	TraC DNA primase	Uncultured bacterium	plasmid QKH54
NC_003430.1	79370	NP_598139.1	TrfA	39425	40648	-	TrfA1	uncultured bacterium	plasmid pB4
NC_003430.1	79370	NP_598100.1	KfrA_N	2034	2984	-	KfrA protein	uncultured bacterium	plasmid pB4
NC_008771.1	31194	YP_980135.1	TrfA	20815	21681	+	hypothetical protein	Verminephrobacter eiseniae EF01-2	plasmid pVEIS01
NC_008771.1	31194	YP_980145.1	TrfA	26013	26834	+	hypothetical protein	Verminephrobacter eiseniae EF01-2	plasmid pVEIS01
NC_015409.1	58295	YP_004377737.1	ParBc	7972	8898	+	putative plasmid partitioning protein	Verrucosispora maris AB-18-032	plasmid pVMKU
NC_005250.1	65009	NP_943565.1	_	26817	27731	-	putative replication protein	Vibrio anguillarum 775	plasmid pJM1
NC_006842.1	45849	YP_207132.1	_	655	1638	-	DNA primase TraC	Vibrio fischeri ES114	plasmid pES100
NC_011185.1	179459	YP_002157503.1	COG0210	133863	136151	+	ATP-dependent DNA helicase Rep	Vibrio fischeri MJ11	plasmid pMJ100
NC_011185.1	179459	YP_002157364.1	_	3724	4704	-	DNA replication terminus site-binding protein 28Ter protein 29	Vibrio fischeri MJ11	plasmid pMJ100
NC_009777.1	89008	YP_001436117.1	Rep_3	64728	65804	-	replication protein	Vibrio harveyi ATCC BAA-1116	plasmid pVIBHAR
NC_015156.1	247271	YP_004250909.1	KfrA_N	193121	194077	+	putative Methyl-accepting chemotaxis protein	Vibrio nigripulchritudo	plasmid VIBNI_pA
NC_010114.1	31036	YP_001595765.1	Rep_3	15580	16656	-	replication initiation protein	Vibrio sp. 09022	plasmid p09022A
NC_010113.1	81413	YP_001595663.1	TrfA	6809	7597	-	trans replication factor TrfA1	Vibrio sp. 0908	plasmid p0908
NC_010113.1	81413	YP_001595671.1	Rep_3	11615	12652	-	replication initiation protein RepB	Vibrio sp. 0908	plasmid p0908
NC_010614.1	82266	YP_001853804.1	ParBc	39712	41568	-	ParB domain protein nuclease	Vibrio tapetis	plasmid pVT1
NC_010614.1	82266	YP_001853844.1	ParBc	77498	78472	-	putative partition protein	Vibrio tapetis	plasmid pVT1
NC_009717.1	316164	YP_001409244.1	RP-C	2888	4159	+	replication initiation protein RepC	Xanthobacter autotrophicus Py2	plasmid pXAUT01
NC_016053.1	41102	YP_004888046.1	RepA_C	64	1251	+	plasmid replication protein RepA1	Xanthomonas arboricola pv. pruni str. CFBP 5530	plasmid pXap41
NC_016053.1	41102	YP_004888062.1	_	16819	18312	+	putative replication protein	Xanthomonas arboricola pv. pruni str. CFBP 5530	plasmid pXap41
NC_003921.3	33700	NP_644707.1	Replicase	11493	12713	+	replication protein A	Xanthomonas axonopodis pv. citri str. 306	plasmid pXAC33
NC_003922.1	64920	NP_644744.1	Replicase	18214	19434	-	replication protein A	Xanthomonas axonopodis pv. citri str. 306	plasmid pXAC64
NC_003922.1	64920	NP_644784.1	RepA_C	48639	49748	-	replication protein A	Xanthomonas axonopodis pv. citri str. 306	plasmid pXAC64
NC_010876.1	26721	YP_001966017.1	RepA_C	7648	8568	-	probable RepA	Xanthomonas axonopodis pv. glycines	plasmid pXAG81
NC_007506.1	38116	YP_361523.1	KfrA_N	4935	5621	+	KfrA protein	Xanthomonas campestris pv. vesicatoria str. 85-10	plasmid pXCV38
NC_007507.1	182572	YP_361657.1	RepA_C	108441	109667	-	replication protein A	Xanthomonas campestris pv. vesicatoria str. 85-10	plasmid pXCV183
NC_007507.1	182572	YP_361731.1	Rep_3	181061	182371	-	replication protein	Xanthomonas campestris pv. vesicatoria str. 85-10	plasmid pXCV183
NC_007507.1	182572	YP_361638.1	COG0210	87305	90616	+	UvrD 2FREP helicase	Xanthomonas campestris pv. vesicatoria str. 85-10	plasmid pXCV183
NC_005240.1	37106	NP_942634.1	KfrA_N	25198	25884	-	KfrA	Xanthomonas citri	plasmid pXcB
NC_014170.1	155327	YP_003662438.1	Rep_3	137004	138104	+	RepA protein	Xenorhabdus nematophila ATCC 19061	plasmid XNC1_p
NC_014113.1	24372	YP_003603544.1	TrfA	19807	20643	+	P26	Xylella fastidiosa	plasmid pXF-RIV19
NC_014114.1	24372	YP_003603574.1	TrfA	19807	20643	+	P26	Xylella fastidiosa	plasmid pXF-RIV25
NC_014111.1	25105	YP_003603481.1	TrfA	20540	21376	+	P26	Xylella fastidiosa	plasmid pXF-RIV11
NC_014112.1	25105	YP_003603514.1	TrfA	20540	21376	+	P26	Xylella fastidiosa	plasmid pXF-RIV16
NC_002490.1	51158	NP_061715.1	ParA	46908	47672	-	plasmid replication protein	Xylella fastidiosa 9a5c	plasmid pXF51
NC_010579.1	38297	YP_001830967.1	RepA_C	34560	35471	-	plasmid encoded RepA protein	Xylella fastidiosa M23	plasmid pXFAS01
NC_017561.1	26180	YP_005999383.1	TrfA	16256	17092	+	P26	Xylella fastidiosa subsp. fastidiosa GB514	plasmid unnamed
NC_004564.1	66591	NP_783727.1	RepB-RCR_reg	65739	65984	+	RepC	Yersinia enterocolitica	plasmid pYVa127/90
NC_004564.1	66591	NP_783654.1	IncFII_repA	66295	67317	+	putative replication initiator protein RepA	Yersinia enterocolitica	plasmid pYVa127/90
NC_005017.1	67720	NP_863572.1	IncFII_repA	66548	67570	+	putative replication initiator protein RepA	Yersinia enterocolitica	plasmid pYVe8081
NC_010377.1	95499	YP_001693127.1	_	77277	78677	+	replication protein	Yersinia enterocolitica	plasmid pYE854
NC_008791.1	67721	YP_001004128.1	IncFII_repA	66549	67571	+	replication initiation protein	Yersinia enterocolitica subsp. enterocolitica 8081	plasmid pYVe8081
NC_015475.1	69704	YP_004424982.1	IncFII_repA	61606	62361	+	replication protein RepA	Yersinia enterocolitica subsp. palearctica 105.5R(r)	plasmid 105.5R(r)p
NC_017565.1	72460	YP_006007957.1	IncFII_repA	71462	72328	+	replication protein	Yersinia enterocolitica subsp. palearctica Y11	plasmid unnamed
NC_002120.1	69673	NP_052446.1	IncFII_repA	68675	69541	+	replication protein	Yersinia enterocolitica W22703	plasmid pYVe227
NC_006323.1	137036	YP_093930.1	Rep_3	49993	51057	+	replication protein A	Yersinia pestis	plasmid pG8786
NC_006323.1	137036	YP_093994.2	IncFII_repA	112937	113800	+	replication protein	Yersinia pestis	plasmid pG8786
NC_017169.1	96210	YP_005523868.1	Rep_3	23264	24328	+	putative replication protein A	Yersinia pestis A1122	plasmid unnamed
NC_010157.1	68190	YP_001604509.1	RepB-RCR_reg	55075	55329	-	replication protein	Yersinia pestis Angola	plasmid new_pCD
NC_010157.1	68190	YP_001604507.2	IncFII_repA	53900	54766	-	replication protein	Yersinia pestis Angola	plasmid new_pCD
NC_010158.1	114570	YP_001604561.1	Rep_3	32568	33632	+	replication initiation protein	Yersinia pestis Angola	plasmid pMT-pPCP
NC_008122.1	70299	YP_636868.1	IncFII_repA	58943	59809	+	replication protein	Yersinia pestis Antiqua	plasmid pCD
NC_008120.1	96471	YP_636727.1	Rep_3	44791	45855	+	replication protein A	Yersinia pestis Antiqua	plasmid pMT
NC_017263.1	68552	YP_005622041.1	IncFII_repA	54541	55407	-	putative replication initiation protein	Yersinia pestis biovar Medievalis str. Harbin 35	plasmid pCD
NC_017266.1	99286	YP_005626376.1	Rep_3	44854	45918	+	putative replication protein A	Yersinia pestis biovar Medievalis str. Harbin 35	plasmid pMT
NC_005814.1	21742	NP_995415.1	IncFII_repA	739	1452	-	putative RepA protein	Yersinia pestis biovar Microtus str. 91001	plasmid pCRY
NC_005813.1	70159	NP_995337.1	IncFII_repA	3723	4589	+	replication protein	Yersinia pestis biovar Microtus str. 91001	plasmid pCD1
NC_005815.1	106642	NP_995499.1	Rep_3	50857	51921	+	putative replication protein A	Yersinia pestis biovar Microtus str. 91001	plasmid pMT1
NC_009141.1	182913	YP_001102072.1	_	1175	2239	+	plasmid replication protein RepA	Yersinia pestis biovar Orientalis str. IP275	plasmid pIP1202
NC_009141.1	182913	YP_001102267.1	_	167787	168662	+	DNA replication terminus site-binding protein	Yersinia pestis biovar Orientalis str. IP275	plasmid pIP1202
NC_009595.1	70305	YP_001293901.1	IncFII_repA	19797	20663	+	replication protein	Yersinia pestis CA88-4125	plasmid pCD1
NC_009596.1	96210	YP_001293981.1	Rep_3	21421	22485	-	putative replication protein A	Yersinia pestis CA88-4125	plasmid pMT1
NC_003131.1	70305	NP_395210.1	IncFII_repA	56291	57157	-	replication protein	Yersinia pestis CO92	plasmid pCD1
NC_003134.1	96210	NP_395385.1	Rep_3	46487	47551	+	putative replication protein A	Yersinia pestis CO92	plasmid pMT1
NC_017153.1	68342	YP_005503200.1	IncFII_repA	54328	55194	-	replication protein	Yersinia pestis D106004	plasmid pCD1
NC_017155.1	94249	YP_005506882.1	Rep_3	46488	47552	+	putative replication protein A	Yersinia pestis D106004	plasmid pMT1
NC_017157.1	69665	YP_005506982.1	IncFII_repA	55651	56517	-	replication protein	Yersinia pestis D182038	plasmid pCD1
NC_017158.1	96046	YP_005507035.1	Rep_3	46487	47551	+	putative replication protein A	Yersinia pestis D182038	plasmid pMT1
NC_015054.1	35044	YP_004209965.1	Rep_3	34173	35039	-	plasmid initiation replication protein	Yersinia pestis Java 9	plasmid pJARS35
NC_015068.1	36085	YP_004221688.1	TrfA	1	921	+	hypothetical protein	Yersinia pestis Java 9	plasmid pJARS36
NC_015056.1	77072	YP_004209992.1	IncFII_repA	411	1277	-	plasmid replication protein RepA	Yersinia pestis Java 9	plasmid pCD
NC_004836.1	70504	NP_857775.2	IncFII_repA	59630	60496	+	replication protein	Yersinia pestis KIM10+	plasmid pCD1
NC_004839.1	70559	NP_857904.1	IncFII_repA	1734	2600	+	replication protein	Yersinia pestis KIM10+	plasmid pCD1
NC_004835.1	100984	NP_857678.1	Rep_3	46550	47614	+	replication protein A	Yersinia pestis KIM10+	plasmid pMT1
NC_004838.1	100990	NP_857786.1	Rep_3	717	1781	-	replication protein A	Yersinia pestis KIM10+	plasmid pMT-1
NC_008118.1	100918	YP_636617.1	Rep_3	46486	47550	+	replication protein A	Yersinia pestis Nepal516	plasmid pMT
NC_009377.1	71507	YP_001154571.1	IncFII_repA	1734	2600	+	replication protein	Yersinia pestis Pestoides F	plasmid CD
NC_009378.1	137010	YP_001154706.1	Rep_3	51924	52988	+	replication protein A	Yersinia pestis Pestoides F	plasmid MT
NC_009378.1	137010	YP_001154764.1	IncFII_repA	114854	115717	+	replication protein	Yersinia pestis Pestoides F	plasmid MT
NC_014017.1	68342	YP_003560559.1	IncFII_repA	54328	55194	-	replication protein	Yersinia pestis Z176003	plasmid pCD1
NC_014022.1	94251	YP_003565770.1	Rep_3	46488	47552	+	putative replication protein A	Yersinia pestis Z176003	plasmid pMT1
NC_011759.1	94967	YP_002424457.1	IncFII_repA	74944	75981	-	replication initiation protein	Yersinia pseudotuberculosis	plasmid pGDT4
NC_011759.1	94967	YP_002424378.1	_	79	3648	+	DNA primase	Yersinia pseudotuberculosis	plasmid pGDT4
NC_009704.1	58679	YP_001393282.1	_	39675	42635	-	DNA primase TraC	Yersinia pseudotuberculosis IP 31758	plasmid plasmid_59kb
NC_009705.1	153140	YP_001393434.1	Rep_3	150687	151715	+	plasmid replication protein	Yersinia pseudotuberculosis IP 31758	plasmid plasmid_153kb
NC_009705.1	153140	YP_001393332.1	_	40729	42777	+	putative DNA replication primase	Yersinia pseudotuberculosis IP 31758	plasmid plasmid_153kb
NC_006154.1	27702	YP_068509.1	Rep_3	202	1188	+	plasmid replication protein	Yersinia pseudotuberculosis IP 32953	plasmid pYptb32953
NC_006153.2	68525	YP_068418.2	IncFII_repA	4823	5689	-	replication protein	Yersinia pseudotuberculosis IP 32953	plasmid pYV
NC_010635.1	69812	YP_001874630.1	IncFII_repA	19213	20079	-	replication protein	Yersinia pseudotuberculosis PB1/+	plasmid pYPTS01
NC_009139.1	158038	YP_001101697.1	_	1175	2239	+	plasmid replication protein RepA	Yersinia ruckeri	plasmid pYR1
NC_009139.1	158038	YP_001101865.1	_	142842	143717	+	DNA replication terminus site-binding protein	Yersinia ruckeri	plasmid pYR1
NC_010982.1	32623	YP_001976128.1	_	8060	9619	+	putative RepA replicase	Zymomonas mobilis subsp. mobilis str. CP4 = NRRL B-14023	plasmid pCP4.2
