# Supplementary material for: Evolution and dynamics of megaplasmids with genome sizes larger than 100 kb in the Bacillus cereus group
Source: BMC Evol Biol. 2013 Dec 2;13:262. doi: 10.1186/1471-2148-13-262 (PMC4219350; doi:10.1186/1471-2148-13-262)
Supplement: Additional file 5: Table S4 — Plasmid and replication-associated protein information of the 771 plasmids selected by host specific with putative minireplicon. [file 1471-2148-13-262-S5.xlsx]

## Sheet: Sheet1
Table S4 Plasmid and replication-associated protein information of the 771 plasmids selected by host specific with putative minireplicon
Plasmid Acc. No	Size (kbp)	Replication-associated protein Acc. No.	HMM	Start	End	Strand	Protein annotaion	Host strain	Plasmid name
NC_009931.1	173	YP_001522343.1	ParBc	25556	26356	+	hypothetical protein	Acaryochloris marina MBIC11017	plasmid pREB6
NC_009931.1	173	YP_001522434.1	ParBc	112417	113517	+	streptomycin biosynthesis operon regulatory protein%2C putative	Acaryochloris marina MBIC11017	plasmid pREB6
NC_009929.1	227	YP_001521834.1	ParBc	16057	17118	+	hypothetical protein	Acaryochloris marina MBIC11017	plasmid pREB4
NC_009928.1	273	YP_001521490.1	ParBc	47591	48616	-	hypothetical protein	Acaryochloris marina MBIC11017	plasmid pREB3
NC_009928.1	273	YP_001521719.1	ParBc	205215	206147	+	ParB family chromosome partitioning protein	Acaryochloris marina MBIC11017	plasmid pREB3
NC_009927.1	356	YP_001521068.1	ParBc	19846	20796	+	ParB family chromosome partitioning protein	Acaryochloris marina MBIC11017	plasmid pREB2
NC_009926.1	374	YP_001520697.1	ParBc	42274	43341	-	hypothetical protein	Acaryochloris marina MBIC11017	plasmid pREB1
NC_009926.1	374	YP_001520904.1	ParBc	256030	256938	+	ParB family chromosome partitioning protein	Acaryochloris marina MBIC11017	plasmid pREB1
NC_009926.1	374	YP_001520963.1	ParBc	320160	321038	-	ParB family chromosome partitioning protein	Acaryochloris marina MBIC11017	plasmid pREB1
NC_013212.1	50	YP_003189540.1	RPA	14447	15547	-	plasmid replication initiator RepA	Acetobacter pasteurianus IFO 3283-01	plasmid pAPA01-030
NC_013211.1	183	YP_003189510.1	RepA_C	171897	172820	-	plasmid replication initiator RepA	Acetobacter pasteurianus IFO 3283-01	plasmid pAPA01-020
NC_013210.1	192	YP_003189230.1	RP-C	73078	74394	-	replication protein C	Acetobacter pasteurianus IFO 3283-01	plasmid pAPA01-011
NC_013210.1	192	YP_003189195.1	RepA_C	31135	32058	+	plasmid replication initiator RepA	Acetobacter pasteurianus IFO 3283-01	plasmid pAPA01-011
NC_005793.1	77	NP_990917.1	TrfA	60241	61110	-	TrfA	Achromobacter denitrificans	plasmid pEST4011
NC_005793.1	77	NP_990879.1	KfrA_N	1225	2241	-	KfrA	Achromobacter denitrificans	plasmid pEST4011
NC_006830.1	98	YP_195827.1	TrfA	60	1286	-	replication initiation protein	Achromobacter xylosoxidans A8	plasmid pA81
NC_006830.1	98	YP_195886.1	_	56032	60765	-	DNA replication primase	Achromobacter xylosoxidans A8	plasmid pA81
NC_014641.1	98	YP_003982597.1	_	56026	60762	-	DNA primase TraC	Achromobacter xylosoxidans A8	plasmid pA81
NC_014642.1	248	YP_003982882.1	Toprim_N	234653	236428	+	DNA primase 2	Achromobacter xylosoxidans A8	plasmid pA82
NC_014642.1	248	YP_003982641.1	Rep_3	1	1509	+	initiator RepB protein	Achromobacter xylosoxidans A8	plasmid pA82
NC_011299.1	29	YP_002261299.1	_	21432	21908	+	putative RepA protein	Acidianus hospitalis W1	plasmid pAH1
NC_009470.1	37	YP_001220317.1	RP-C	27154	28509	-	replication protein C	Acidiphilium cryptum JF-5	plasmid pACRY04
NC_009469.1	89	YP_001220260.1	RP-C	49198	50559	-	replication protein C	Acidiphilium cryptum JF-5	plasmid pACRY03
NC_009468.1	187	YP_001220061.1	RP-C	19016	20407	-	replication protein C	Acidiphilium cryptum JF-5	plasmid pACRY02
NC_009468.1	187	YP_001220186.1	RepA_C	153446	154381	+	plasmid encoded RepA protein	Acidiphilium cryptum JF-5	plasmid pACRY02
NC_009467.1	204	YP_001220031.1	RP-C	185171	186562	-	replication protein C	Acidiphilium cryptum JF-5	plasmid pACRY01
NC_015188.1	41	YP_004285748.1	RP-C	1	1404	+	replication protein C	Acidiphilium multivorum AIU301	plasmid pACMV4
NC_015179.1	54	YP_004277223.1	RP-C	1	1362	+	replication protein C	Acidiphilium multivorum AIU301	plasmid pACMV3
NC_015187.1	66	YP_004285679.1	RP-C	1	1353	+	replication protein C	Acidiphilium multivorum AIU301	plasmid pACMV2
NC_015187.1	66	YP_004285727.1	_	47721	48302	-	replication protein	Acidiphilium multivorum AIU301	plasmid pACMV2
NC_015178.1	272	YP_004277217.1	RP-C	264715	266115	-	replication protein C	Acidiphilium multivorum AIU301	plasmid pACMV1
NC_015178.1	272	YP_004277221.1	RepA_C	269078	270001	-	putative replication protein RepA	Acidiphilium multivorum AIU301	plasmid pACMV1
NC_010600.1	65	YP_001837324.1	RepC	38145	39233	+	plasmid replication-like protein	Acidithiobacillus caldus	plasmid pTcM1
NC_010600.1	65	YP_001837294.1	_	1373	2686	-	plasmid replication-like protein	Acidithiobacillus caldus	plasmid pTcM1
NC_015854.1	30	YP_004750536.1	_	26560	27873	+	plasmid replication-like protein	Acidithiobacillus caldus SM-1	plasmid pLAtc3
NC_015851.1	252	YP_004750471.1	ParBc	236800	237795	+	hypothetical protein	Acidithiobacillus caldus SM-1	plasmid megaplasmid
NC_008766.1	64	YP_974111.1	TrfA	24992	26215	+	TrfA family protein	Acidovorax sp. JS42	plasmid pAOVO02
NC_008766.1	64	YP_974133.1	KfrA_N	51182	52189	+	hypothetical protein	Acidovorax sp. JS42	plasmid pAOVO02
NC_008765.1	73	YP_974055.1	RPA	50359	51294	-	hypothetical protein	Acidovorax sp. JS42	plasmid pAOVO01
NC_008765.1	73	YP_974054.1	KfrA_N	47762	48805	-	hypothetical protein	Acidovorax sp. JS42	plasmid pAOVO01
NC_010396.1	25	YP_001700728.1	Rep_3	493	1386	+	putative replication protein	Acinetobacter baumannii SDF	plasmid p2ABSDF
NC_010396.1	25	YP_001700748.1	Rep_3	18356	19375	+	putative replication protein	Acinetobacter baumannii SDF	plasmid p2ABSDF
NC_010398.1	25	YP_001705678.1	Rep_3	560	1492	+	DNA replication protein	Acinetobacter baumannii SDF	plasmid p3ABSDF
NC_010398.1	25	YP_001705685.1	Rep_3	6866	7846	+	DNA replication protein	Acinetobacter baumannii SDF	plasmid p3ABSDF
NC_010398.1	25	YP_001705694.1	Rep_3	15669	16580	-	replication protein	Acinetobacter baumannii SDF	plasmid p3ABSDF
NC_017965.1	58	YP_006381636.1	RPA	39938	40981	+	putative plasmid replication-associated protein	Advenella kashmirensis WT001	plasmid pWTk445
NC_009476.1	25	YP_001220601.1	_	2018	3460	-	replication protein	Aeromonas bestiarum	plasmid pAb5S9
NC_006143.1	85	YP_067811.1	_	1	1380	+	putative replication protein	Aeromonas caviae	plasmid pFBAOT6
NC_006143.1	85	YP_067825.1	_	11394	13088	-	DNA primase TraC3	Aeromonas caviae	plasmid pFBAOT6
NC_010919.1	46	YP_001966818.1	_	1	1380	+	replication protein	Aeromonas hydrophila	plasmid pRA3
NC_010919.1	46	YP_001966832.1	_	11394	13088	-	DNA primase TraC3	Aeromonas hydrophila	plasmid pRA3
NC_012885.1	144	YP_002995501.1	_	1007	2071	+	plasmid replication protein RepA	Aeromonas hydrophila	plasmid pRA1
NC_009350.1	155	YP_001144227.1	_	1667	2620	-	putative plasmid replication protein repA	Aeromonas salmonicida subsp. salmonicida A449	plasmid 5
NC_009350.1	155	YP_001144242.1	_	17623	18576	-	putative plasmid replication protein repA	Aeromonas salmonicida subsp. salmonicida A449	plasmid 5
NC_009349.1	167	YP_001144170.1	_	113046	114737	-	DNA primase	Aeromonas salmonicida subsp. salmonicida A449	plasmid 4
NC_014629.1	24	YP_003966109.1	IncFII_repA	9019	10026	-	replication protein	Aggregatibacter actinomycetemcomitans D11S-1	plasmid S57
NC_013438.1	31	YP_003264485.1	Rep_3	1554	2531	+	replication initiator protein	Aggregatibacter actinomycetemcomitans D11S-1	plasmid S25
NC_003065.3	214	NP_396562.1	RP-C	54905	56224	+	replication initiation protein RepC	Agrobacterium fabrum str. C58	plasmid Ti
NC_003064.2	543	NP_395941.2	RP-C	2606	3820	+	replication initiation protein RepC	Agrobacterium fabrum str. C58	plasmid At
NC_011994.1	44	YP_002559307.1	_	33553	34263	+	replication protein A	Agrobacterium radiobacter K84	plasmid pAgK84
NC_011990.1	185	YP_002551336.1	RP-C	132544	133863	+	replication initiation protein RepC	Agrobacterium radiobacter K84	plasmid pAtK84b
NC_011987.1	388	YP_002546571.1	RP-C	16592	17905	+	replication initiation protein RepC	Agrobacterium radiobacter K84	plasmid pAtK84c
NC_011987.1	388	YP_002546614.1	RP-C	57333	58628	+	replication protein C	Agrobacterium radiobacter K84	plasmid pAtK84c
NC_010841.1	185	YP_001961073.1	RP-C	127481	128692	+	replication initiation protein RepC	Agrobacterium rhizogenes	plasmid pRi2659
NC_010841.1	185	YP_001961038.1	ParBc	88656	90407	+	plasmid partitioning protein	Agrobacterium rhizogenes	plasmid pRi2659
NC_002575.1	218	NP_066715.1	RP-C	162503	163714	+	replication initiation protein RepC	Agrobacterium rhizogenes	plasmid pRi1724
NC_015184.1	602	YP_004280072.1	RP-C	2509	3723	+	replication protein C	Agrobacterium sp. H13-3	plasmid pAspH13-3a
NC_015184.1	602	YP_004280384.1	_	273561	274589	+	replication primase	Agrobacterium sp. H13-3	plasmid pAspH13-3a
NC_006277.2	44	YP_086770.1	_	18182	18892	+	replicating protein RepA	Agrobacterium tumefaciens	plasmid pAgK84
NC_002377.1	194	NP_059764.1	RP-C	109976	111295	+	replication initiation protein RepC	Agrobacterium tumefaciens	plasmid Ti
NC_002147.1	206	NP_053261.1	RP-C	20643	21962	+	replication initiation protein RepC	Agrobacterium tumefaciens	plasmid pTi-SAKURA
NC_002147.1	206	NP_053289.1	ParBc	48070	49983	+	plasmid partitioning protein	Agrobacterium tumefaciens	plasmid pTi-SAKURA
NC_010929.1	245	YP_001967489.1	RP-C	103097	104311	+	replication initiation protein RepC	Agrobacterium tumefaciens	plasmid Ti plasmid pTiBo542
NC_010929.1	245	YP_001967492.1	RP-C	107805	109124	+	replication initiation protein RepC	Agrobacterium tumefaciens	plasmid Ti plasmid pTiBo542
NC_011986.1	79	YP_002546473.1	RP-C	2673	3887	+	replication initiation protein RepC	Agrobacterium vitis S4	plasmid pAtS4a
NC_011986.1	79	YP_002546547.1	RP-C	73663	74943	+	replication protein C	Agrobacterium vitis S4	plasmid pAtS4a
NC_011991.1	130	YP_002551385.1	RP-C	2674	3903	+	replication initiation protein RepC	Agrobacterium vitis S4	plasmid pAtS4b
NC_011984.1	212	YP_002542551.1	RP-C	2556	3833	+	replication initiation protein RepC	Agrobacterium vitis S4	plasmid pAtS4c
NC_011982.1	259	YP_002539983.1	RP-C	2487	3731	+	replication initiation protein RepC	Agrobacterium vitis S4	plasmid pTiS4
NC_011982.1	259	YP_002540092.1	RP-C	144222	145484	+	replication protein C	Agrobacterium vitis S4	plasmid pTiS4
NC_011981.1	632	YP_002539454.1	RP-C	2470	3684	+	replication initiation protein RepC	Agrobacterium vitis S4	plasmid pAtS4e
NC_014911.1	79	YP_004129049.1	TrfA	45090	46310	-	trfa family protein	Alicycliphilus denitrificans BC	plasmid pALIDE02
NC_014911.1	79	YP_004129019.1	KfrA_N	15773	16804	-	hypothetical protein	Alicycliphilus denitrificans BC	plasmid pALIDE02
NC_014908.1	120	YP_004124088.1	Rep_3	117756	118919	-	initiator RepB protein	Alicycliphilus denitrificans BC	plasmid pALIDE01
NC_013207.1	87	YP_003186489.1	ParBc	52918	54291	+	ParB domain-containing protein nuclease	Alicyclobacillus acidocaldarius subsp. acidocaldarius DSM 446	plasmid pAACI02
NC_013206.1	92	YP_003186423.1	ParBc	70782	72017	-	ParB domain-containing protein nuclease	Alicyclobacillus acidocaldarius subsp. acidocaldarius DSM 446	plasmid pAACI01
NC_016850.1	32	YP_005230874.1	Rep_3	19206	20249	+	initiator RepB protein	Aliivibrio fischeri	plasmid pCG103-32
NC_016853.1	49	YP_005231014.1	_	5645	5992	-	DNA primase TraC	Aliivibrio fischeri	plasmid pES657-44
NC_016853.1	49	YP_005231080.1	_	44360	45934	+	DNA primase	Aliivibrio fischeri	plasmid pES657-44
NC_016851.1	76	YP_005230945.1	Rep_3	41765	42832	+	Replication protein	Aliivibrio fischeri	plasmid pKB1A97-67
NC_013862.1	40	YP_003456942.1	Rep_3	39053	39898	+	initiator RepB protein	Allochromatium vinosum DSM 180	plasmid pALVIN02
NC_013852.1	102	YP_003445082.1	TrfA	22964	23830	+	Replication initiator protein A	Allochromatium vinosum DSM 180	plasmid pALVIN01
NC_013852.1	102	YP_003445171.1	Rep_3	97831	98688	+	initiator RepB protein	Allochromatium vinosum DSM 180	plasmid pALVIN01
NC_010852.1	23	YP_001965289.1	Prim-Pol	19233	20189	+	N-terminal primase-polymerase %28primpol%29-domain containing protein	Amycolatopsis mediterranei	plasmid pMEA100
NC_010852.1	23	YP_001965266.1	_	1	1113	+	replication initiator protein	Amycolatopsis mediterranei	plasmid pMEA100
NC_015561.1	107	YP_004483540.1	_	26693	27778	-	Replication protein Rep	Amycolicicoccus subflavus DQS3-9A1	plasmid pAS9A-2
NC_007411.1	36	YP_320267.1	ParBc	21920	22882	-	ParB family protein	Anabaena variabilis ATCC 29413	plasmid B
NC_007412.1	301	YP_320341.1	Prim-Pol	93783	94781	+	hypothetical protein	Anabaena variabilis ATCC 29413	plasmid C
NC_007410.1	366	YP_320014.1	ParBc	129424	130554	-	ParB family protein	Anabaena variabilis ATCC 29413	plasmid A
NC_013164.1	116	YP_003142377.1	RepA_N	62107	62880	+	replication initiator A domain-containing protein	Anaerococcus prevotii DSM 20548	plasmid pAPRE01
NC_006823.1	207	YP_195369.1	_	70074	71492	-	putative replication protein	Aromatoleum aromaticum EbN1	plasmid 1
NC_006824.1	224	YP_195594.1	_	47373	50978	-	plasmid-specific DNA primase	Aromatoleum aromaticum EbN1	plasmid 2
NC_006824.1	224	YP_195689.1	_	158954	160135	-	putative replication protein	Aromatoleum aromaticum EbN1	plasmid 2
NC_008713.1	301	YP_950233.1	ParBc	68081	69421	+	partitioning protein parB family	Arthrobacter aurescens TC1	plasmid TC2
NC_008712.1	328	YP_949952.1	Toprim_N	80578	81669	-	DNA primase	Arthrobacter aurescens TC1	plasmid TC1
NC_011881.1	158	YP_002478564.1	KfrA_N	153314	153958	-	hypothetical protein	Arthrobacter chlorophenolicus A6	plasmid pACHL02
NC_011879.1	427	YP_002477993.1	KfrA_N	226292	226882	-	hypothetical protein	Arthrobacter chlorophenolicus A6	plasmid pACHL01
NC_015147.1	94	YP_004243486.1	ParBc	90554	91900	-	ParB-like partition protein	Arthrobacter phenanthrenivorans Sphe3	plasmid pASPHE302
NC_015146.1	190	YP_004243280.1	_	89203	90018	-	DNA replication protein	Arthrobacter phenanthrenivorans Sphe3	plasmid pASPHE301
NC_015146.1	190	YP_004243357.1	_	164713	165528	-	DNA replication protein	Arthrobacter phenanthrenivorans Sphe3	plasmid pASPHE301
NC_010494.1	99	YP_001742012.1	ParBc	68915	70240	-	putative ParB	Arthrobacter sp. AK-1	plasmid pSI-1
NC_010492.1	50	YP_001740100.1	ParBc	27068	28513	+	ParB family partitioning protein	Arthrobacter sp. Chr15	plasmid pChr15
NC_008538.1	116	YP_829350.1	ParBc	70484	71839	+	ParB family protein	Arthrobacter sp. FB24	plasmid 2
NC_018532.1	232	YP_006664346.1	ParBc	92124	93470	+	partitioning protein%2C parB-family	Arthrobacter sp. Rue61a	plasmid p232
NC_014819.1	160	YP_004089538.1	RPA	74792	75997	+	Replication initiator protein A	Asticcacaulis excentricus CB 48	plasmid pASTEX02
NC_014818.1	244	YP_004089350.1	RPA	59654	60757	+	Replication initiator protein A	Asticcacaulis excentricus CB 48	plasmid pASTEX01
NC_016597.1	167	YP_004987621.1	RepA_C	106264	107202	-	putative plasmid replication protein %28RepA-like%29	Azospirillum brasilense Sp245	plasmid AZOBR_p6
NC_016596.1	690	YP_004987523.1	RPA	668835	669797	-	hypothetical protein	Azospirillum brasilense Sp245	plasmid AZOBR_p4
NC_016595.1	779	YP_004986832.1	_	733787	735085	+	putative Plasmid replication protein	Azospirillum brasilense Sp245	plasmid AZOBR_p3
NC_016618.1	912	YP_005033164.1	ParBc	322933	323829	-	chromosome partitioning protein	Azospirillum brasilense Sp245	plasmid AZOBR_p2
NC_016618.1	912	YP_005033632.1	ParBc	784793	785641	-	putative chromosome-partitioning protein parB	Azospirillum brasilense Sp245	plasmid AZOBR_p2
NC_016594.1	1766	YP_004985252.1	RepA_C	921973	922944	-	putative Plasmid replication protein	Azospirillum brasilense Sp245	plasmid AZOBR_p1
NC_016594.1	1766	YP_004984517.1	_	188448	189149	+	putative Repressor protein C	Azospirillum brasilense Sp245	plasmid AZOBR_p1
NC_016594.1	1766	YP_004985050.1	_	718957	720135	+	DNA replication and repair protein recF	Azospirillum brasilense Sp245	plasmid AZOBR_p1
NC_016588.1	296	YP_004975742.1	RepA_C	191968	192912	-	putative plasmid replication protein %28RepA-like%29	Azospirillum lipoferum 4B	plasmid AZO_p6
NC_016624.1	478	YP_005041467.1	RepA_C	435061	435990	-	putative plasmid replication protein %28RepA-like%29	Azospirillum lipoferum 4B	plasmid AZO_p5
NC_016624.1	478	YP_005041349.1	_	295969	297474	+	Replicative DNA helicase	Azospirillum lipoferum 4B	plasmid AZO_p5
NC_016587.1	645	YP_004975100.1	Rep_3	116779	118167	+	hypothetical protein	Azospirillum lipoferum 4B	plasmid AZO_p4
NC_016623.1	648	YP_005040762.1	Rrf2	242120	242572	-	putative transcriptional regulator%2C Rrf2 family	Azospirillum lipoferum 4B	plasmid AZO_p3
NC_016586.1	750	YP_004974417.1	RPA	40563	41447	+	putative replication protein A	Azospirillum lipoferum 4B	plasmid AZO_p2
NC_016586.1	750	YP_004974946.1	_	694284	695474	+	putative plasmid replication protein RepA	Azospirillum lipoferum 4B	plasmid AZO_p2
NC_016585.1	1040	YP_004973563.1	RPA	56931	57878	+	Plasmid replication initiator RepA	Azospirillum lipoferum 4B	plasmid AZO_p1
NC_013860.1	262	YP_003453305.1	RepA_C	733	1677	+	plasmid replication protein	Azospirillum sp. B510	plasmid pAB510f
NC_013859.1	537	YP_003452890.1	RepA_C	1039	1968	+	plasmid replication protein	Azospirillum sp. B510	plasmid pAB510e
NC_013858.1	629	YP_003452371.1	Rep_3	719	2113	+	replication initiator protein	Azospirillum sp. B510	plasmid pAB510d
NC_013857.1	682	YP_003451840.1	_	2026	3540	+	plasmid replication protein	Azospirillum sp. B510	plasmid pAB510c
NC_013856.1	724	YP_003451210.1	_	2095	3633	+	plasmid replication protein	Azospirillum sp. B510	plasmid pAB510b
NC_013856.1	724	YP_003451392.1	_	205669	206541	-	DNA replication protein	Azospirillum sp. B510	plasmid pAB510b
NC_013855.1	1455	YP_003450077.1	RPA	1956	3074	+	plasmid replication initiator protein	Azospirillum sp. B510	plasmid pAB510a
NC_007323.3	95	YP_016549.2	Replicase	32087	33625	-	plasmid replication protein	Bacillus anthracis str. 'Ames Ancestor'	plasmid pXO2
NC_007322.2	182	YP_016398.2	Tubulin	57710	59017	-	hypothetical protein	Bacillus anthracis str. 'Ames Ancestor'	plasmid pXO1
NC_011656.1	45	YP_002336118.1	_	43917	44924	-	replication protein	Bacillus cereus AH187	plasmid pAH187_45
NC_011655.1	270	YP_002335832.1	Tubulin	39211	40518	-	plasmid replication protein RepX	Bacillus cereus AH187	plasmid pAH187_270
NC_010010.2	27	YP_001569002.1	_	108	1394	+	replication protein	Bacillus megaterium QM B1551	plasmid pBM300
NC_004604.2	54	NP_799460.1	_	2141	3427	+	replication protein	Bacillus megaterium QM B1551	plasmid pBM400
NC_014025.1	67	YP_003566020.1	_	177	1298	+	putative replication protein	Bacillus megaterium QM B1551	plasmid pBM500
NC_014031.1	100	YP_003569765.1	Rep_3	1	1383	+	replication initiator protein	Bacillus megaterium QM B1551	plasmid pBM600
NC_014023.1	164	YP_003565806.1	_	1	1287	+	replication protein	Bacillus megaterium QM B1551	plasmid pBM700
NC_017139.1	75	YP_005497393.1	Rep_3	15439	16827	-	replication initiator protein	Bacillus megaterium WSH-002	plasmid WSH-002_p1
NC_013793.1	105	YP_003429240.1	Rep_3	49052	50248	+	initiator RepB protein	Bacillus pseudofirmus OF4	plasmid pBpOF4-02
NC_013793.1	105	YP_003429178.1	_	3061	3891	+	putative antirestriction or primase protein	Bacillus pseudofirmus OF4	plasmid pBpOF4-02
NC_013792.1	285	YP_003429056.1	_	169017	169304	-	DNA primase	Bacillus pseudofirmus OF4	plasmid pBpOF4-01
NC_013792.1	285	YP_003429058.1	_	172126	173178	-	DNA primase	Bacillus pseudofirmus OF4	plasmid pBpOF4-01
NC_015149.1	86	YP_004243652.1	RepA_N	41464	42327	+	replication initiator protein	Bacillus subtilis subsp. natto	plasmid pLS32
NC_018694.1	54	YP_006832303.1	DnaB_2	32239	32799	-	replication protein	Bacillus thuringiensis MC28	plasmid pMC54
NC_018685.1	95	YP_006815206.1	_	17490	18524	-	replication protein	Bacillus thuringiensis MC28	plasmid pMC95
NC_018686.1	183	YP_006815367.1	Replicase	67835	69394	+	Rep63A	Bacillus thuringiensis MC28	plasmid pMC183
NC_018686.1	183	YP_006815478.1	Replicase	170075	171634	+	Rep63A	Bacillus thuringiensis MC28	plasmid pMC183
NC_018687.1	190	YP_006815527.1	Rep_3	23901	25112	-	Initiator RepB protein	Bacillus thuringiensis MC28	plasmid pMC189
NC_018687.1	190	YP_006815520.1	_	17501	17686	+	replicase RepFR55	Bacillus thuringiensis MC28	plasmid pMC189
NC_018688.1	320	YP_006815720.1	_	31827	32777	+	Replicase RepFR55	Bacillus thuringiensis MC28	plasmid pMC319
NC_018689.1	430	YP_006816212.1	_	266856	268169	-	DNA primase	Bacillus thuringiensis MC28	plasmid pMC429
NC_010183.1	53	YP_001642894.1	ParA	48897	49727	-	replication-associated protein	Bacillus weihenstephanensis KBAB4	plasmid pBWB404
NC_010182.1	65	YP_001642782.1	_	21661	22638	-	DNA primase	Bacillus weihenstephanensis KBAB4	plasmid pBWB403
NC_010182.1	65	YP_001642786.1	_	25984	26748	-	DNA replication protein	Bacillus weihenstephanensis KBAB4	plasmid pBWB403
NC_010181.1	75	YP_001642720.1	Replicase	31749	33305	+	primase 1	Bacillus weihenstephanensis KBAB4	plasmid pBWB402
NC_010181.1	75	YP_001642742.1	Rep_3	61077	62291	-	initiator RepB protein	Bacillus weihenstephanensis KBAB4	plasmid pBWB402
NC_010180.1	417	YP_001642640.1	RepA_N	349990	351117	-	replication initiator A domain-containing protein	Bacillus weihenstephanensis KBAB4	plasmid pBWB401
NC_006297.1	34	YP_087173.1	Rep_3	32124	33236	+	putative replication protein	Bacteroides fragilis YCH46	plasmid pBFY46
NC_006297.1	34	YP_087166.1	_	29015	30025	+	DNA primase TraC	Bacteroides fragilis YCH46	plasmid pBFY46
NC_015165.1	40	YP_004260685.1	Rep_3	32065	33192	-	initiator RepB protein	Bacteroides salanitronis DSM 18170	plasmid pBACSA01
NC_004703.1	33	NP_818991.1	_	31850	32866	+	DNA primase	Bacteroides thetaiotaomicron VPI-5482	plasmid p5482
NC_012847.1	28	YP_002972812.1	RP-C	3073	4410	-	replication protein C	Bartonella grahamii as4aup	plasmid pBGR3
NC_010160.1	23	YP_001608489.1	RP-C	4249	5553	-	replication protein C	Bartonella tribocorum CIP 105476	plasmid pBT01
NC_010578.1	67	YP_001830907.1	RPA	21264	22511	-	replication protein	Beijerinckia indica subsp. indica ATCC 9039	plasmid pBIND02
NC_010580.1	182	YP_001831120.1	RP-C	154690	155973	-	replication protein C	Beijerinckia indica subsp. indica ATCC 9039	plasmid pBIND01
NC_008459.1	41	YP_787935.1	TrfA	9526	10749	-	TrfA	Bordetella pertussis	plasmid pBP136
NC_008459.1	41	YP_787923.1	KfrA_N	1404	2273	-	KfrA	Bordetella pertussis	plasmid pBP136
NC_011647.1	31	YP_002333676.1	_	16972	17601	+	plasmid replication protein RepU	Borrelia afzelii ACA-1	plasmid cp32-1
NC_011648.1	31	YP_002333720.1	_	16509	17183	+	replication protein U	Borrelia afzelii ACA-1	plasmid cp32-5
NC_011649.1	31	YP_002333764.1	_	16568	17164	+	replication protein RepU	Borrelia afzelii ACA-1	plasmid cp32-4
NC_001851.2	28	NP_045439.1	_	2098	2619	-	RepU	Borrelia burgdorferi B31	plasmid lp28-1
NC_017405.1	29	YP_005805958.1	_	9853	10521	-	RepU	Borrelia burgdorferi JD1	plasmid JD1 lp28-3
NC_017427.1	30	YP_005807298.1	_	16538	17242	+	RepU	Borrelia burgdorferi JD1	plasmid JD1 cp32-3
NC_017397.1	31	YP_005804979.1	_	16558	17025	+	RepU	Borrelia burgdorferi JD1	plasmid JD1 cp32-9
NC_017425.1	31	YP_005807214.1	_	16538	17188	+	RepU	Borrelia burgdorferi JD1	plasmid JD1 cp32-6
NC_017426.1	31	YP_005807256.1	_	16538	17242	+	RepU	Borrelia burgdorferi JD1	plasmid JD1 cp32-8
NC_008442.1	44	YP_783866.1	_	30026	30652	+	RepH21 gene homologue	Borrelia duttonii	plasmid 44-kb linear plasmid
NC_012226.1	36	YP_002720706.1	_	24554	25765	-	DNA primase-like protein	Brachyspira hyodysenteriae WA1	plasmid pBHWA1
NC_009475.1	229	YP_001220374.1	RP-C	2632	3864	+	replication initiation protein RepC	Bradyrhizobium sp. BTAi1	plasmid pBBta01
NC_008385.1	44	YP_771670.1	TrfA	1155	2375	+	TrfA family protein	Burkholderia ambifaria AMMD	plasmid Plasmid1
NC_008385.1	44	YP_771681.1	KfrA_N	10485	11516	+	hypothetical protein	Burkholderia ambifaria AMMD	plasmid Plasmid1
NC_010553.1	302	YP_001812248.1	Rep_3	63494	64891	-	hypothetical protein	Burkholderia ambifaria MC40-6	plasmid pBMC401
NC_010553.1	302	YP_001812203.1	ParBc	22827	24494	-	parB-like partition protein	Burkholderia ambifaria MC40-6	plasmid pBMC401
NC_011003.1	93	YP_002235440.1	TrfA	2363	3220	+	hypothetical protein	Burkholderia cenocepacia J2315	plasmid pBCJ2315
NC_011003.1	93	YP_002235506.1	ParBc	70128	72257	-	ParB-like nuclease domain protein	Burkholderia cenocepacia J2315	plasmid pBCJ2315
NC_013666.1	99	YP_003358062.1	TrfA	2608	3477	-	TrfA	Burkholderia cepacia	plasmid pIJB1
NC_013666.1	99	YP_003358068.1	TrfA	7514	8473	-	TrfA	Burkholderia cepacia	plasmid pIJB1
NC_013666.1	99	YP_003358115.1	KfrA_N	50027	51043	-	KfrA	Burkholderia cepacia	plasmid pIJB1
NC_015377.1	129	YP_004350924.1	Rep_3	2884	3717	+	initiator RepB protein	Burkholderia gladioli BSR3	plasmid bgla_2p
NC_015378.1	129	YP_004351116.1	RepA_C	119418	120728	-	RepA	Burkholderia gladioli BSR3	plasmid bgla_3p
NC_015378.1	129	YP_004351028.1	_	2608	3963	+	RepA replication protein	Burkholderia gladioli BSR3	plasmid bgla_3p
NC_015382.1	276	YP_004362442.1	RepA_C	2957	3931	+	putative RepA replicase protein	Burkholderia gladioli BSR3	plasmid bgla_1p
NC_015383.1	404	YP_004362631.1	Rep_3	1981	3291	-	initiator RepB protein	Burkholderia gladioli BSR3	plasmid bgla_4p
NC_012723.1	134	YP_002909816.1	TrfA	2493	3350	+	TrfA family protein	Burkholderia glumae BGR1	plasmid bglu_1p
NC_012725.2	134	YP_002913205.1	RepA_C	2934	3908	+	putative RepA replicase protein	Burkholderia glumae BGR1	plasmid bglu_4p
NC_012720.2	141	YP_002907630.1	TrfA	2553	3416	+	TrfA family protein	Burkholderia glumae BGR1	plasmid bglu_3p
NC_012720.2	141	YP_002907684.1	ParBc	66709	68952	-	ParB-like nuclease	Burkholderia glumae BGR1	plasmid bglu_3p
NC_012718.1	142	YP_002907532.1	_	2759	4090	+	replication protein O	Burkholderia glumae BGR1	plasmid bglu_2p
NC_010070.1	167	YP_001573703.1	TrfA	112628	113485	-	TrfA family protein	Burkholderia multivorans ATCC 17616	plasmid pBMUL01
NC_010070.1	167	YP_001573721.1	RPA	130883	132007	+	hypothetical protein	Burkholderia multivorans ATCC 17616	plasmid pBMUL01
NC_010802.1	167	YP_001942073.1	RPA	148901	150025	-	replication initiation protein	Burkholderia multivorans ATCC 17616	plasmid pTGL1
NC_010802.1	167	YP_001942005.1	_	69757	71328	-	DNA primase	Burkholderia multivorans ATCC 17616	plasmid pTGL1
NC_018696.1	785	YP_006836302.1	Rep_3	518639	520045	-	initiator replication protein B	Burkholderia phenoliruptrix BR3459a	plasmid pSYMBR3459
NC_010627.1	595	YP_001863535.1	Rep_3	320274	321680	+	hypothetical protein	Burkholderia phymatum STM815	plasmid pBPHY02
NC_010627.1	595	YP_001863323.1	KfrA_N	37055	38140	+	hypothetical protein	Burkholderia phymatum STM815	plasmid pBPHY02
NC_010627.1	595	YP_001863351.1	KfrA_N	84001	84972	-	hypothetical protein	Burkholderia phymatum STM815	plasmid pBPHY02
NC_010627.1	595	YP_001863358.1	KfrA_N	94872	95975	-	hypothetical protein	Burkholderia phymatum STM815	plasmid pBPHY02
NC_010625.1	1905	YP_001863251.1	Rep_3	1859395	1860696	-	initiator RepB protein	Burkholderia phymatum STM815	plasmid pBPHY01
NC_010679.1	121	YP_001893612.1	RPA	112732	113697	+	hypothetical protein	Burkholderia phytofirmans PsJN	plasmid pBPHYT01
NC_014723.1	173	YP_004030578.1	_	30352	31593	+	Replication protein O	Burkholderia rhizoxinica HKI 454	plasmid pBRH02
NC_014718.1	822	YP_004022657.1	Rep_3	766837	768183	+	plasmid replication initiation protein	Burkholderia rhizoxinica HKI 454	plasmid pBRH01
NC_014120.1	489	YP_003610142.1	Rep_3	29147	30523	-	initiator RepB protein	Burkholderia sp. CCGE1002	plasmid pBC201
NC_017923.1	45	YP_006337104.1	Rep_3	21758	22339	+	Protein involved in initiation of plasmid replication-like protein	Burkholderia sp. KJ006	plasmid pKJ006
NC_016592.1	115	YP_004980426.1	TrfA	108651	109562	-	TrfA family protein	Burkholderia sp. YI23	plasmid byi_3p
NC_016591.1	356	YP_004979967.1	ParBc	19610	20764	+	ParB family protein	Burkholderia sp. YI23	plasmid byi_2p
NC_016626.1	1951	YP_005043503.1	PRK03635	553543	554484	+	chromosome replication initiation inhibitor protein	Burkholderia sp. YI23	plasmid byi_1p
NC_016626.1	1951	YP_005044561.1	ParA	1761009	1762196	+	plasmid replication protein	Burkholderia sp. YI23	plasmid byi_1p
NC_009226.1	88	YP_001109647.1	Rep_3	39959	41167	+	initiator RepB protein	Burkholderia vietnamiensis G4	plasmid pBVIE05
NC_009228.1	107	YP_001110054.1	Toprim_N	94228	95508	-	DNA primase	Burkholderia vietnamiensis G4	plasmid pBVIE04
NC_009229.1	227	YP_001110073.1	Toprim_N	6281	7990	-	DNA primase	Burkholderia vietnamiensis G4	plasmid pBVIE03
NC_009227.1	266	YP_001109718.1	Rep_3	22844	24115	-	hypothetical protein	Burkholderia vietnamiensis G4	plasmid pBVIE02
NC_009227.1	266	YP_001109757.1	ParBc	61136	62815	+	ParB family protein	Burkholderia vietnamiensis G4	plasmid pBVIE02
NC_009230.1	398	YP_001110488.1	ParBc	199205	200359	+	parB-like partition protein	Burkholderia vietnamiensis G4	plasmid pBVIE01
NC_009230.1	398	YP_001110344.1	KfrA_N	29364	30311	-	hypothetical protein	Burkholderia vietnamiensis G4	plasmid pBVIE01
NC_014390.1	186	YP_003832948.1	Rep_3	65	1309	+	replication initiation protein repB3	Butyrivibrio proteoclasticus B316	plasmid pCY186
NC_014390.1	186	YP_003833066.1	Rep_3	115146	116324	-	replication initiation protein repB4	Butyrivibrio proteoclasticus B316	plasmid pCY186
NC_014390.1	186	YP_003833086.1	Rep_3	136985	137776	-	replication initiation protein repB5	Butyrivibrio proteoclasticus B316	plasmid pCY186
NC_014389.1	361	YP_003832524.1	Rep_3	1	1191	+	replication initiation protein RepB2	Butyrivibrio proteoclasticus B316	plasmid pCY360
NC_014749.1	59	YP_004046719.1	_	27132	28589	-	Chromosomal replication initiator DnaA	Calditerrivibrio nitroreducens DSM 19672	plasmid pCALNI01
NC_008770.1	37	YP_980086.1	Rep_3	17973	18809	-	RepE replication protein%2C putative	Campylobacter jejuni subsp. jejuni 81-176	plasmid pVir
NC_017284.1	37	YP_005661563.1	Rep_3	17850	18671	-	putative replication protein RepE	Campylobacter jejuni subsp. jejuni IA3902	plasmid pVir
NC_012040.1	46	YP_002576158.1	_	38950	40185	-	DNA primase TraC	Campylobacter lari RM2100	plasmid megaplasmid pCL2100
NC_012040.1	46	YP_002576163.1	_	43319	44392	-	DNA primase TraC	Campylobacter lari RM2100	plasmid megaplasmid pCL2100
NC_013191.1	38	YP_003162894.1	TrfA	2826	3659	+	hypothetical protein	Candidatus Accumulibacter phosphatis clade IIA str. UW-1	plasmid pAph03
NC_013191.1	38	YP_003162897.1	KfrA_N	5666	6313	+	hypothetical protein	Candidatus Accumulibacter phosphatis clade IIA str. UW-1	plasmid pAph03
NC_013190.1	42	YP_003162882.1	RPA	33209	34279	-	plasmid replication initiator protein-like protein	Candidatus Accumulibacter phosphatis clade IIA str. UW-1	plasmid pAph02
NC_013193.1	168	YP_003165189.1	TrfA	44819	45730	-	hypothetical protein	Candidatus Accumulibacter phosphatis clade IIA str. UW-1	plasmid pAph01
NC_013193.1	168	YP_003165181.1	KfrA_N	38918	39910	-	hypothetical protein	Candidatus Accumulibacter phosphatis clade IIA str. UW-1	plasmid pAph01
NC_013193.1	168	YP_003165196.1	KfrA_N	52165	53007	+	hypothetical protein	Candidatus Accumulibacter phosphatis clade IIA str. UW-1	plasmid pAph01
NC_011562.1	32	YP_002308609.1	Rep_3	1	1593	+	replication protein A	Candidatus Azobacteroides pseudotrichonymphae genomovar. CFP2	plasmid pCFPG3
NC_011562.1	32	YP_002308617.1	Rep_3	9243	10562	-	replication protein A	Candidatus Azobacteroides pseudotrichonymphae genomovar. CFP2	plasmid pCFPG3
NC_011561.1	37	YP_002308581.1	Rep_3	1	1599	+	replication protein A	Candidatus Azobacteroides pseudotrichonymphae genomovar. CFP2	plasmid pCFPG2
NC_011561.1	37	YP_002308608.1	Rep_3	35550	36536	+	replication protein A	Candidatus Azobacteroides pseudotrichonymphae genomovar. CFP2	plasmid pCFPG2
NC_011564.1	38	YP_002308638.1	Rep_3	1	1599	+	replication protein A	Candidatus Azobacteroides pseudotrichonymphae genomovar. CFP2	plasmid pCFPG1
NC_011564.1	38	YP_002308644.1	Rep_3	5673	7268	+	replication protein A	Candidatus Azobacteroides pseudotrichonymphae genomovar. CFP2	plasmid pCFPG1
NC_011564.1	38	YP_002308674.1	Rep_3	36109	37053	+	replication protein A	Candidatus Azobacteroides pseudotrichonymphae genomovar. CFP2	plasmid pCFPG1
NC_012752.1	59	YP_002925029.1	IncFII_repA	1	840	+	plasmid replication initiator protein	Candidatus Hamiltonella defensa 5AT (Acyrthosiphon pisum)	plasmid pHD5AT
NC_012752.1	59	YP_002925083.1	_	57778	58308	-	plasmid replication initiator protein-like protein	Candidatus Hamiltonella defensa 5AT (Acyrthosiphon pisum)	plasmid pHD5AT
NC_013937.1	23	YP_003495247.1	DnaA_N	12040	14241	-	DnaA-like protein	Candidatus Rickettsia amblyommii AaR/SC	plasmid pRAM23
NC_015462.1	32	YP_004421441.1	_	5987	7948	-	DnaA-like protein	Candidatus Rickettsia amblyommii AaR/SC	plasmid pRAM32
NC_015390.1	50	YP_004373715.1	ParA	101	943	+	replication associated protein MinD%2FParA family	Carnobacterium sp. 17-4	plasmid pCAR50
NC_010333.1	178	YP_001672116.1	RPA	48876	49841	-	plasmid replication initiator protein-like protein	Caulobacter sp. K31	plasmid pCAUL02
NC_010335.1	234	YP_001676602.1	RPA	84190	85158	-	plasmid replication initiator protein-like protein	Caulobacter sp. K31	plasmid pCAUL01
NC_010335.1	234	YP_001676646.1	RP-C	136028	137269	-	replication protein C	Caulobacter sp. K31	plasmid pCAUL01
NC_008244.1	48	YP_666187.1	RP-C	21166	22374	+	replication initiation protein RepC	Chelativorans sp. BNC1	plasmid 3
NC_008243.1	131	YP_666152.1	RP-C	110189	111394	+	replication initiation protein RepC	Chelativorans sp. BNC1	plasmid 2
NC_008242.1	344	YP_665823.1	RP-C	89130	90479	+	replication initiation protein RepC	Chelativorans sp. BNC1	plasmid 1
NC_008242.1	344	YP_665969.1	RP-C	251970	253502	+	replication protein C	Chelativorans sp. BNC1	plasmid 1
NC_008242.1	344	YP_665973.1	RP-C	256800	258110	+	replication initiation protein RepC	Chelativorans sp. BNC1	plasmid 1
NC_004464.2	89	NP_775032.1	RepB-RCR_reg	54351	54581	+	RepC	Citrobacter freundii	plasmid pCTX-M3
NC_004464.2	89	NP_775016.1	_	36745	39957	+	DNA primase	Citrobacter freundii	plasmid pCTX-M3
NC_013718.1	39	YP_003368514.1	Rep_3	6671	7678	+	plasmid replication protein	Citrobacter rodentium ICC168	plasmid pCROD2
NC_013717.1	54	YP_003368447.1	IncFII_repA	785	1654	+	plasmid replication initiation protein RepA1	Citrobacter rodentium ICC168	plasmid pCROD1
NC_009478.1	27	YP_001220672.1	_	25373	26899	+	putative replication protein	Clavibacter michiganensis subsp. michiganensis NCPPB 382	plasmid pCM1
NC_009479.1	70	YP_001220673.1	ParBc	1	1539	+	hypothetical protein	Clavibacter michiganensis subsp. michiganensis NCPPB 382	plasmid pCM2
NC_010399.1	50	YP_001705749.1	ParBc	35629	37194	+	chromosome partitioning protein	Clavibacter michiganensis subsp. sepedonicus	plasmid pCS1
NC_001988.2	192	NP_149338.1	Rep_3	188765	189775	-	replication protein%2C repA	Clostridium acetobutylicum ATCC 824	plasmid pSOL1
NC_015427.1	40	YP_004397352.1	DnaB_2	37900	38625	-	putative replication initiation and membrane attachment	Clostridium botulinum BKT015925	plasmid p4BKT015925
NC_015427.1	40	YP_004397304.1	_	2576	3442	-	plasmid replication protein	Clostridium botulinum BKT015925	plasmid p4BKT015925
NC_015418.1	80	YP_004385798.1	RPA	1302	2978	+	hypothetical protein	Clostridium botulinum BKT015925	plasmid p3BKT015925
NC_015426.1	99	YP_004397219.1	Tubulin	16458	17582	+	putative cell division GTPase FtsZ	Clostridium botulinum BKT015925	plasmid p2BKT015925
NC_015426.1	99	YP_004397295.1	RPA	87287	89005	-	hypothetical protein	Clostridium botulinum BKT015925	plasmid p2BKT015925
NC_015426.1	99	YP_004397299.1	RPA	94243	95916	-	hypothetical protein	Clostridium botulinum BKT015925	plasmid p2BKT015925
NC_015426.1	99	YP_004397266.1	DnaB_2	59691	60509	-	DnaD domain-containing protein	Clostridium botulinum BKT015925	plasmid p2BKT015925
NC_015417.1	203	YP_004385648.1	_	65012	66085	+	putative DNA primase	Clostridium botulinum BKT015925	plasmid p1BKT015925
NC_017176.1	45	YP_006196865.1	Rep_3	25958	27145	-	putative replication initiator protein	Clostridium difficile BI1	plasmid pCDBI1
NC_009466.1	59	YP_001219801.1	_	391	2997	-	DNA primase related protein	Clostridium kluyveri DSM 555	plasmid pCKL555A
NC_009466.1	59	YP_001219836.1	_	21742	22617	-	phage related replication protein	Clostridium kluyveri DSM 555	plasmid pCKL555A
NC_006872.1	37	YP_209688.1	_	31435	32448	+	replication protein	Clostridium perfringens	plasmid pBCNF5603
NC_010937.1	47	YP_001967755.1	_	13239	14069	+	plasmid replication protein	Clostridium perfringens	plasmid pCW3
NC_011412.1	65	YP_002291127.1	_	41867	42496	+	putative DNA primase	Clostridium perfringens	plasmid pCP8533etx
NC_011412.1	65	YP_002291139.1	_	54716	55528	+	plasmid replication protein	Clostridium perfringens	plasmid pCP8533etx
NC_015712.1	67	YP_004670361.1	_	55506	56333	-	plasmid replication protein	Clostridium perfringens	plasmid pCPPB-1
NC_007773.1	75	YP_473472.1	_	47325	47954	-	putative DNA primase	Clostridium perfringens	plasmid pCPF5603
NC_004565.1	74	NP_783730.1	_	441	1826	+	putative replication protein	Clostridium tetani E88	plasmid pE88
NC_004565.1	74	NP_783816.1	_	52344	53732	+	putative replication protein	Clostridium tetani E88	plasmid pE88
NC_010332.1	40	YP_001672027.1	RepA_C	1	1389	+	hypothetical protein	Collimonas fungivorans Ter331	plasmid pTer331
NC_010332.1	40	YP_001672036.1	ParBc	8991	10136	+	KorB	Collimonas fungivorans Ter331	plasmid pTer331
NC_010332.1	40	YP_001672032.1	KfrA_N	4849	5883	+	KfrA	Collimonas fungivorans Ter331	plasmid pTer331
NC_010935.1	91	YP_001967668.1	TrfA	17479	18702	-	TrfA1	Comamonas testosteroni CNB-1	plasmid pCNB
NC_010935.1	91	YP_001967650.1	KfrA_N	2972	3994	-	KfrA	Comamonas testosteroni CNB-1	plasmid pCNB
NC_008330.1	66	YP_740299.1	_	1	783	+	replication initiation protein	Contaminated soil	plasmid pLB1
NC_008330.1	66	YP_740334.1	_	51526	52734	-	putative DNA primase	Contaminated soil	plasmid pLB1
NC_010813.1	29	YP_001950240.1	RepA_C	1	951	+	replication protein	Corynebacterium aurimucosum ATCC 700975	plasmid pET44827
NC_004319.1	24	NP_702923.1	Replicase	8412	9866	+	hypothetical protein	Corynebacterium efficiens YS-314	plasmid pCE2
NC_004319.1	24	NP_702931.1	Replicase	19081	20538	+	hypothetical protein	Corynebacterium efficiens YS-314	plasmid pCE2
NC_004320.1	49	NP_702944.1	Replicase	8730	10373	+	hypothetical protein	Corynebacterium efficiens YS-314	plasmid pCE3
NC_013726.1	24	YP_003377690.1	Replicase	4625	6082	+	replicase	Corynebacterium glutamicum	plasmid pCGR2
NC_003227.1	28	NP_478078.1	Replicase	6086	7555	-	RepA protein	Corynebacterium glutamicum	plasmid pTET3
NC_004945.1	29	NP_862300.1	Replicase	9396	10835	+	replicase RepA	Corynebacterium glutamicum	plasmid R-plasmid pCG4
NC_014167.1	28	YP_003657303.1	RepA_C	81	1031	+	replication protein W	Corynebacterium resistens DSM 45100	plasmid pJA144188
NC_009129.1	30	YP_001096260.1	RepA_C	18688	19638	-	hypothetical protein	Corynebacterium sp. L2-79-05	plasmid pLEW279b
NC_009128.1	35	YP_001096213.1	Replicase	9089	10297	-	hypothetical protein	Corynebacterium sp. L2-79-05	plasmid pLEW279a
NC_004939.1	51	NP_862246.1	Replicase	32368	33912	-	hypothetical protein	Corynebacterium striatum	plasmid pTP10
NC_004939.1	51	NP_862241.1	RepA_C	24753	25703	-	hypothetical protein	Corynebacterium striatum	plasmid pTP10
NC_010115.1	37	YP_001595812.1	Rep_3	24063	25379	+	initiator RepB protein	Coxiella burnetii RSA 331	plasmid QpH1
NC_004704.1	37	NP_819054.1	Rep_3	35056	36345	+	repA protein%2C putative	Coxiella burnetii RSA 493	plasmid pQpH1
NC_009779.1	31	YP_001440442.1	IncFII_repA	17182	17781	-	hypothetical protein	Cronobacter sakazakii ATCC BAA-894	plasmid pESA2
NC_009780.1	131	YP_001440586.1	ParBc	127747	128715	-	hypothetical protein	Cronobacter sakazakii ATCC BAA-894	plasmid pESA3
NC_013284.1	22	YP_003212726.1	IncFII_repA	8311	8910	-	hypothetical protein	Cronobacter turicensis z3032	plasmid pCTU2
NC_013285.1	54	YP_003212750.1	Rep_3	2655	3347	-	RepFIB replication protein A	Cronobacter turicensis z3032	plasmid pCTU3
NC_013283.1	138	YP_003212689.1	Rep_3	110399	111367	+	Replication protein repA	Cronobacter turicensis z3032	plasmid pCTU1
NC_006525.1	171	YP_161625.1	RP-C	1997	3175	-	replication protein	Cupriavidus metallidurans CH34	plasmid pMOL28
NC_007972.2	171	YP_003518241.1	RP-C	2425	3603	+	replication protein RepA	Cupriavidus metallidurans CH34	plasmid pMOL28
NC_007972.2	171	YP_582086.1	_	133209	134276	-	primase	Cupriavidus metallidurans CH34	plasmid pMOL28
NC_006466.1	234	YP_145533.1	Rep_3	3835	5022	-	replication protein	Cupriavidus metallidurans CH34	plasmid pMOL30
NC_007971.2	234	YP_581869.1	Rep_3	3486	4823	-	plasmid replication protein	Cupriavidus metallidurans CH34	plasmid pMOL30
NC_007974.2	2580	YP_587945.1	RepA_C	946	2040	+	replicase protein	Cupriavidus metallidurans CH34	plasmid megaplasmid
NC_007974.2	2580	YP_586000.1	PRK03635	406232	407128	+	chromosome replication initiation inhibitor protein	Cupriavidus metallidurans CH34	plasmid megaplasmid
NC_015724.1	424	YP_004683050.1	Rep_3	421569	422936	-	replication initiation protein RepB	Cupriavidus necator N-1	plasmid pBB2
NC_015727.1	1499	YP_004688810.1	RPA	1440255	1441088	-	replication initiation protein RepA	Cupriavidus necator N-1	plasmid pBB1
NC_010529.1	557	YP_001796169.1	Rep_3	263793	265190	+	initiator replication protein B	Cupriavidus taiwanensis LMG 19424	plasmid pRALTA
NC_010529.1	557	YP_001796072.1	_	157965	159047	-	DNA primase	Cupriavidus taiwanensis LMG 19424	plasmid pRALTA
NC_011732.1	23	YP_002380637.1	_	7549	10551	+	primase P4	Cyanothece sp. PCC 7424	plasmid pP742404
NC_011730.1	29	YP_002380595.1	Prim-Pol	25374	29237	+	primase	Cyanothece sp. PCC 7424	plasmid pP742403
NC_011737.1	198	YP_002380883.1	Prim-Pol	149330	150247	+	primase	Cyanothece sp. PCC 7424	plasmid pP742402
NC_011738.1	329	YP_002380934.1	Toprim_N	1762	5199	-	P4 family phage%2Fplasmid primase	Cyanothece sp. PCC 7424	plasmid pP742401
NC_011738.1	329	YP_002381158.1	Toprim_N	316378	319731	+	DNA primase	Cyanothece sp. PCC 7424	plasmid pP742401
NC_011885.1	180	YP_002485983.1	ParBc	68605	69405	-	ParB domain-containing protein nuclease	Cyanothece sp. PCC 7425	plasmid pP742502
NC_011885.1	180	YP_002486015.1	ParBc	112612	113415	-	ParB domain-containing protein nuclease	Cyanothece sp. PCC 7425	plasmid pP742502
NC_011880.1	197	YP_002478381.1	ParBc	159129	160103	+	parB-like partition protein	Cyanothece sp. PCC 7425	plasmid pP742501
NC_014504.1	44	YP_003891027.1	ParBc	12699	13811	-	ParB-like partition protein	Cyanothece sp. PCC 7822	plasmid Cy782205
NC_014503.1	48	YP_003891008.1	Prim-Pol	31292	34891	-	primase 2	Cyanothece sp. PCC 7822	plasmid Cy782204
NC_014502.1	292	YP_003890813.1	Prim-Pol	74562	75470	-	primase 2	Cyanothece sp. PCC 7822	plasmid Cy782203
NC_014502.1	292	YP_003890934.1	Prim-Pol	224753	225661	-	primase 2	Cyanothece sp. PCC 7822	plasmid Cy782203
NC_014534.1	474	YP_003900103.1	Toprim_N	20401	23400	-	phage%2Fplasmid primase%2C P4 family	Cyanothece sp. PCC 7822	plasmid Cy782202
NC_014534.1	474	YP_003900345.1	_	335593	338631	+	primase P4	Cyanothece sp. PCC 7822	plasmid Cy782202
NC_014534.1	474	YP_003900380.1	_	390512	393532	-	primase P4	Cyanothece sp. PCC 7822	plasmid Cy782202
NC_014533.1	880	YP_003899978.1	Prim-Pol	740113	743376	+	primase 2	Cyanothece sp. PCC 7822	plasmid Cy782201
NC_011721.1	51	YP_002364737.1	Toprim_N	34963	38481	+	phage%2Fplasmid primase%2C P4 family	Cyanothece sp. PCC 8801	plasmid pP880101
NC_013167.1	23	YP_003147828.1	ParBc	3797	4990	-	ParB domain protein nuclease	Cyanothece sp. PCC 8802	plasmid pP880203
NC_013160.1	76	YP_003135767.1	Toprim_N	20804	24322	-	P4 family phage%2Fplasmid primase	Cyanothece sp. PCC 8802	plasmid pP880201
NC_013940.1	309	YP_003497589.1	ParBc	237123	238109	+	hypothetical protein	Deferribacter desulfuricans SSM1	plasmid megaplasmid pDF308
NC_012529.1	314	YP_002787756.1	RPA	3785	5152	+	Plasmid replication initiator protein	Deinococcus deserti VCD115	plasmid 2
NC_012527.1	325	YP_002787151.1	RPA	7503	8825	+	plasmid replication initiator protein	Deinococcus deserti VCD115	plasmid 1
NC_012527.1	325	YP_002787393.1	RPA	307377	308738	+	plasmid replication initiator protein	Deinococcus deserti VCD115	plasmid 1
NC_012528.1	396	YP_002787737.1	RPA	373463	374752	+	plasmid replication initiator protein	Deinococcus deserti VCD115	plasmid 3
NC_012528.1	396	YP_002787753.1	RPA	392552	393841	-	plasmid replication initiator protein	Deinococcus deserti VCD115	plasmid 3
NC_009939.1	206	YP_001527828.1	RPA	177830	179263	-	plasmid replication initiator repA-like protein	Deinococcus geothermalis DSM 11300	plasmid pDGEO02
NC_009939.1	206	YP_001527829.1	Prim-Pol	179390	180598	-	bifunctional DNA primase%2Fpolymerase	Deinococcus geothermalis DSM 11300	plasmid pDGEO02
NC_008010.2	574	YP_594005.1	RPA	554482	555885	-	hypothetical protein	Deinococcus geothermalis DSM 11300	plasmid pDGEO01
NC_008010.2	574	YP_593984.1	ParBc	1194	2105	+	parB-like partition proteins	Deinococcus geothermalis DSM 11300	plasmid pDGEO01
NC_017793.1	53	YP_006262954.1	_	20613	21875	+	Replicative DNA helicase DnaB	Deinococcus gobiensis I-0	plasmid P6
NC_017806.1	55	YP_006271836.1	ParBc	27234	28142	+	ParB-like partition protein	Deinococcus gobiensis I-0	plasmid P5
NC_017792.1	72	YP_006262892.1	RPA	17032	18414	-	Plasmid replication initiator repA-related protein	Deinococcus gobiensis I-0	plasmid P4
NC_017771.1	232	YP_006258724.1	Rrf2	61069	61530	+	transcriptional regulator	Deinococcus gobiensis I-0	plasmid P3
NC_017771.1	232	YP_006258680.1	RPA	27782	29092	+	hypothetical protein	Deinococcus gobiensis I-0	plasmid P3
NC_017771.1	232	YP_006258817.1	ParBc	130494	131360	+	ParB-like partition protein	Deinococcus gobiensis I-0	plasmid P3
NC_017791.1	425	YP_006262562.1	RPA	171392	172771	+	Plasmid replication initiator repA-related protein	Deinococcus gobiensis I-0	plasmid P2
NC_017791.1	425	YP_006262718.1	RPA	301670	303091	-	Plasmid replication initiator repA-related protein	Deinococcus gobiensis I-0	plasmid P2
NC_017791.1	425	YP_006262572.1	Prim-Pol	181787	182983	+	bifunctional DNA primase%2Fpolymerase	Deinococcus gobiensis I-0	plasmid P2
NC_017805.1	433	YP_006271696.1	Rrf2	315390	316355	+	Repressor protein%2C putative	Deinococcus gobiensis I-0	plasmid P1
NC_015163.1	97	YP_004257040.1	RPA	46787	48157	+	Replication initiator protein A	Deinococcus proteolyticus MRP	plasmid pDEIPR04
NC_015163.1	97	YP_004257022.1	COG0210	24979	26271	+	putative UvrD%2Frep helicase family protein	Deinococcus proteolyticus MRP	plasmid pDEIPR04
NC_015170.1	132	YP_004264293.1	Rrf2	28348	28788	-	transcriptional regulator%2C BadM%2FRrf2 family	Deinococcus proteolyticus MRP	plasmid pDEIPR03
NC_015170.1	132	YP_004264273.1	RPA	5912	7327	+	hypothetical protein	Deinococcus proteolyticus MRP	plasmid pDEIPR03
NC_015162.1	196	YP_004256963.1	Prim-Pol	164628	165740	+	Bifunctional DNA primase%2Fpolymerase	Deinococcus proteolyticus MRP	plasmid pDEIPR02
NC_015162.1	196	YP_004256803.1	_	22467	23162	+	single-strand binding protein%2FPrimosomal replication protein n	Deinococcus proteolyticus MRP	plasmid pDEIPR02
NC_015162.1	196	YP_004256942.1	_	146473	147162	-	single-strand binding protein%2FPrimosomal replication protein n	Deinococcus proteolyticus MRP	plasmid pDEIPR02
NC_015169.1	315	YP_004264029.1	RPA	16357	17865	-	Replication initiator protein A	Deinococcus proteolyticus MRP	plasmid pDEIPR01
NC_000958.1	177	NP_051674.1	RPA	176244	177437	-	hypothetical protein	Deinococcus radiodurans R1	plasmid MP1
NC_000958.1	177	NP_051545.1	ParBc	1293	2168	+	ParB family chromosome partitioning protein	Deinococcus radiodurans R1	plasmid MP1
NC_000958.1	177	NP_051571.1	ParBc	31161	32072	-	ParB family chromosome partitioning protein	Deinococcus radiodurans R1	plasmid MP1
NC_005088.1	67	NP_904259.1	TrfA	16930	18150	-	TrfA	Delftia acidovorans	plasmid pUO1
NC_005088.1	67	NP_904307.1	KfrA_N	59835	60866	-	KfrA	Delftia acidovorans	plasmid pUO1
NC_018066.1	60	YP_006464421.1	PriCT_1	35657	37051	+	Primase C terminal 1 %28PriCT-1%29	Desulfosporosinus acidiphilus SJ4	plasmid pDESACI.01
NC_006139.1	122	YP_066876.1	_	22900	24981	+	related to DNA primase TraC	Desulfotalea psychrophila LSv54	plasmid large
NC_009959.1	72	YP_001542405.1	Rep_3	61901	63073	+	initiator RepB protein	Dinoroseobacter shibae DFL 12	plasmid pDSHI05
NC_009958.1	86	YP_001542300.1	RP-C	30488	31699	-	replication initiation protein RepC	Dinoroseobacter shibae DFL 12	plasmid pDSHI04
NC_009957.1	126	YP_001542229.1	RP-C	87675	88910	-	replication initiation protein RepC	Dinoroseobacter shibae DFL 12	plasmid pDSHI03
NC_009956.1	153	YP_001542063.1	RPA	59311	60357	-	hypothetical protein	Dinoroseobacter shibae DFL 12	plasmid pDSHI02
NC_009956.1	153	YP_001542056.1	ParBc	54662	55786	+	nuclease	Dinoroseobacter shibae DFL 12	plasmid pDSHI02
NC_009955.1	191	YP_001541954.1	RP-C	149105	150385	-	replication protein C	Dinoroseobacter shibae DFL 12	plasmid pDSHI01
NC_013509.1	44	YP_003297621.1	_	19414	20778	+	putative replication protein	Edwardsiella tarda EIB202	plasmid pEIB202
NC_013509.1	44	YP_003297645.1	_	38981	40510	-	putative DNA primase TraC3	Edwardsiella tarda EIB202	plasmid pEIB202
NC_018745.1	34	YP_006870553.1	Rep_3	12611	14122	-	initiator RepB protein	Emticicia oligotrophica DSM 17448	plasmid pEMTOL05
NC_018744.1	39	YP_006870527.1	Rep_3	8421	9815	+	initiator RepB protein	Emticicia oligotrophica DSM 17448	plasmid pEMTOL04
NC_018743.1	59	YP_006870520.1	Rep_3	53613	55001	+	initiator RepB protein	Emticicia oligotrophica DSM 17448	plasmid pEMTOL03
NC_018749.1	100	YP_006875544.1	Rep_3	94387	95796	+	initiator RepB protein	Emticicia oligotrophica DSM 17448	plasmid pEMTOL02
NC_018749.1	100	YP_006875545.1	Rep_3	95805	96572	-	initiator RepB protein	Emticicia oligotrophica DSM 17448	plasmid pEMTOL02
NC_018742.1	190	YP_006870491.1	Rep_3	186002	187108	+	initiator RepB protein	Emticicia oligotrophica DSM 17448	plasmid pEMTOL01
NC_015969.1	33	YP_004830982.1	_	23521	25920	-	replication gene A	Enterobacter asburiae LF7a	plasmid pENTAS02
NC_015963.1	167	YP_004821684.1	Rep_3	141527	142537	-	initiator RepB protein	Enterobacter asburiae LF7a	plasmid pENTAS01
NC_015963.1	167	YP_004821633.1	IncFII_repA	84274	85314	+	replication initiation protein	Enterobacter asburiae LF7a	plasmid pENTAS01
NC_016515.1	64	YP_004954417.1	Rep_3	14938	15699	+	Replication initiation protein	Enterobacter cloacae EcWSU1	plasmid pEcWSU1_A
NC_016515.1	64	YP_004954396.1	IncFII_repA	247	1260	-	Replication initiation protein	Enterobacter cloacae EcWSU1	plasmid pEcWSU1_A
NC_014108.1	85	YP_003602817.1	KorB	21272	22663	-	hypothetical protein	Enterobacter cloacae subsp. cloacae ATCC 13047	plasmid pECL_B
NC_014107.1	200	YP_003602558.1	Rep_3	43826	44830	-	initiator replication protein RepA	Enterobacter cloacae subsp. cloacae ATCC 13047	plasmid pECL_A
NC_014107.1	200	YP_003602497.1	IncFII_repA	1	1014	+	replication initiation protein	Enterobacter cloacae subsp. cloacae ATCC 13047	plasmid pECL_A
NC_017961.1	36	YP_006377326.1	Rrf2	10790	12283	+	plasmid replication protein RepR	Enterococcus faecium DO	plasmid 1
NC_017961.1	36	YP_006377344.1	Rep_trans	24026	25231	+	replication initiation protein	Enterococcus faecium DO	plasmid 1
NC_017961.1	36	YP_006377334.1	Rep_1	18001	18921	+	plasmid replication protein RepU	Enterococcus faecium DO	plasmid 1
NC_017962.1	66	YP_006377372.1	Rrf2	11251	12750	-	plasmid replication protein RepE	Enterococcus faecium DO	plasmid 2
NC_017962.1	66	YP_006377420.1	RepA_N	53867	54907	-	replication initiator protein A	Enterococcus faecium DO	plasmid 2
NC_017962.1	66	YP_006377357.1	_	1497	2036	+	plasmid replication protein	Enterococcus faecium DO	plasmid 2
NC_017963.1	252	YP_006377471.1	RepA_N	32532	33572	-	replication initiator protein A	Enterococcus faecium DO	plasmid 3
NC_017963.1	252	YP_006377514.1	ParA	70424	71281	+	replication-associated protein RepB	Enterococcus faecium DO	plasmid 3
NC_015845.1	29	YP_004739228.1	Rep_trans	26597	27880	+	putative DNA relaxase	Enterococcus hirae ATCC 9790	plasmid pTG9790
NC_013972.1	28	YP_003540541.1	Rep_3	13	990	+	replication protein A	Erwinia amylovora ATCC 49946	plasmid 1
NC_013973.1	71	YP_003540582.1	RepB-RCR_reg	1	267	+	replication regulatory protein	Erwinia amylovora ATCC 49946	plasmid 2
NC_013973.1	71	YP_003540647.1	_	45654	50555	+	DNA primase	Erwinia amylovora ATCC 49946	plasmid 2
NC_014304.1	102	YP_003739153.1	Rep_3	86076	86768	-	replication initiation protein	Erwinia billingiae Eb661	plasmid pEB102
NC_014305.1	170	YP_003739172.1	_	319	1383	+	Replication protein A	Erwinia billingiae Eb661	plasmid pEB170
NC_014305.1	170	YP_003739313.1	_	104793	105812	-	DNA initiation replication protein	Erwinia billingiae Eb661	plasmid pEB170
NC_004445.1	36	NP_758732.1	Rep_3	13	990	+	replication protein RepA	Erwinia pyrifoliae Ep1/96	plasmid pEP36
NC_013263.1	36	YP_003208087.1	Rep_3	28703	29680	-	Plasmid replication protein	Erwinia pyrifoliae Ep1/96	plasmid pEP36
NC_010696.1	35	YP_001909397.1	Rep_3	1	1047	+	Plasmid replication protein	Erwinia tasmaniensis Et1/99	plasmid pET35
NC_010699.1	45	YP_001911096.1	IncFII_repA	32473	33369	+	Replication protein	Erwinia tasmaniensis Et1/99	plasmid pET45
NC_010693.1	46	YP_001905962.1	RepB-RCR_reg	45453	45692	+	replication protein	Erwinia tasmaniensis Et1/99	plasmid pET46
NC_010693.1	46	YP_001905945.1	Rep_3	29990	30733	-	replication protein	Erwinia tasmaniensis Et1/99	plasmid pET46
NC_010693.1	46	YP_001905924.1	_	1	891	+	Replication protein	Erwinia tasmaniensis Et1/99	plasmid pET46
NC_010697.1	49	YP_001909439.1	Rep_3	1	867	+	Initiator of plasmid replication	Erwinia tasmaniensis Et1/99	plasmid pET49
NC_017643.1	66	YP_006137072.1	_	37591	41034	-	DNA primase SogL	Escherichia coli UMNK88	plasmid pUMNK88_Hly
NC_017640.1	81	YP_006131749.1	Rep_3	3	980	+	RepFIB replication protein RepA	Escherichia coli UMNK88	plasmid pUMNK88_Ent
NC_017639.1	82	YP_006131662.1	IncFII_repA	2	757	+	IncFIIA replication protein RepA	Escherichia coli UMNK88	plasmid pUMNK88_K88
NC_017639.1	82	YP_006131663.1	_	1039	1506	+	IncFIIA replication protein RepA4	Escherichia coli UMNK88	plasmid pUMNK88_K88
NC_017642.1	91	YP_006136948.1	IncFII_repA	410	1486	+	replication initiation protein RepZ	Escherichia coli UMNK88	plasmid pUMNK88_91
NC_017642.1	91	YP_006137011.1	_	61765	65532	-	DNA primase SogL	Escherichia coli UMNK88	plasmid pUMNK88_91
NC_017645.1	161	YP_006141972.1	_	1139	2239	+	plasmid replication protein RepA	Escherichia coli UMNK88	plasmid pUMNK88
NC_017645.1	161	YP_006142092.1	_	105882	107639	+	putative DNA primase protein	Escherichia coli UMNK88	plasmid pUMNK88
NC_011743.1	55	YP_002394549.1	Rep_3	450	1316	+	Replication protein	Escherichia fergusonii ATCC 35469	plasmid pEFER
NC_012782.1	60	YP_002939654.1	Toprim_N	51195	52220	-	DNA primase	Eubacterium eligens ATCC 27750	plasmid unnamed
NC_012782.1	60	YP_002939662.1	_	56099	56770	-	DNA replication protein DnaC	Eubacterium eligens ATCC 27750	plasmid unnamed
NC_012780.1	627	YP_002935542.1	Tubulin	215076	216197	+	cell division protein FtsZ	Eubacterium eligens ATCC 27750	plasmid unnamed
NC_012780.1	627	YP_002935622.1	ParBc	291392	292588	+	chromosome partitioning protein%2C ParB family	Eubacterium eligens ATCC 27750	plasmid unnamed
NC_010371.1	189	YP_001691020.1	Rep_3	4369	5247	+	replication protein	Finegoldia magna ATCC 29328	plasmid pFMC
NC_006509.1	48	YP_145813.1	Rep_3	714	1865	+	replication initiator protein	Geobacillus kaustophilus HTA426	plasmid pHTA426
NC_006509.1	48	YP_145815.1	_	2876	4195	+	replication protein	Geobacillus kaustophilus HTA426	plasmid pHTA426
NC_012794.1	34	YP_002951353.1	Rep_3	19401	20546	-	initiator RepB protein	Geobacillus sp. WCH70	plasmid pWCH7001
NC_012794.1	34	YP_002951365.1	_	30142	31455	+	replication protein	Geobacillus sp. WCH70	plasmid pWCH7001
NC_014651.1	72	YP_003991136.1	Rep_3	70374	71549	-	initiator RepB protein	Geobacillus sp. Y4.1MC1	plasmid pGY4MC101
NC_014916.1	45	YP_004134079.1	Rep_3	298	1449	+	initiator RepB protein	Geobacillus sp. Y412MC52	plasmid pGYMC5201
NC_014916.1	45	YP_004134091.1	_	14996	16315	-	replication protein	Geobacillus sp. Y412MC52	plasmid pGYMC5201
NC_013412.1	45	YP_003254614.1	Rep_3	30226	31377	-	initiator RepB protein	Geobacillus sp. Y412MC61	plasmid pGYMC6101
NC_013412.1	45	YP_003254602.1	_	15360	16679	+	replication protein	Geobacillus sp. Y412MC61	plasmid pGYMC6101
NC_010420.1	63	YP_001716004.1	_	1464	2744	+	putative replication protein	Geobacillus stearothermophilus	plasmid pGS18
NC_009329.1	58	YP_001127541.1	_	16849	17868	+	RepA protein	Geobacillus thermodenitrificans NG80-2	plasmid pLW1071
NC_010815.1	77	YP_001953900.1	RepA_C	38254	39366	-	plasmid encoded RepA protein	Geobacter lovleyi SZ	plasmid pGLOV01
NC_015498.1	341	YP_004436728.1	_	286650	287552	+	site-binding protein DNA replication region	Glaciecola sp. 4H-3-7+YE-5	plasmid pGLAAG01
NC_011367.1	27	YP_002278340.1	Rep_3	942	1613	+	initiator RepB protein	Gluconacetobacter diazotrophicus PAl 5	plasmid pGDIA01
NC_010124.1	39	YP_001600290.1	RP-C	30064	31386	-	replicator initiator	Gluconacetobacter diazotrophicus PAl 5	plasmid pGDIPal5I
NC_016028.1	29	YP_004869594.1	RPA	1	1056	+	plasmid replication initiator	Gluconacetobacter xylinus NBRC 3288	plasmid pGXY030
NC_016021.1	76	YP_004857926.1	RepA_C	1	945	+	plasmid replication initiator	Gluconacetobacter xylinus NBRC 3288	plasmid pGXY020
NC_016037.1	256	YP_004869741.1	RPA	1995	2813	+	plasmid replication initiator	Gluconacetobacter xylinus NBRC 3288	plasmid pGXY010
NC_016037.1	256	YP_004869919.1	RepA_C	190510	191445	+	plasmid replication initiator	Gluconacetobacter xylinus NBRC 3288	plasmid pGXY010
NC_006673.1	27	YP_190393.1	COG0210	4936	5421	+	ATP-dependent DNA helicase Rep	Gluconobacter oxydans 621H	plasmid pGOX2
NC_006672.1	163	YP_190323.1	RP-C	98344	99708	-	replicator initiator RepC	Gluconobacter oxydans 621H	plasmid pGOX1
NC_006672.1	163	YP_190268.1	ParA	43690	44904	+	replication protein A	Gluconobacter oxydans 621H	plasmid pGOX1
NC_018582.1	89	YP_006671575.1	ParBc	30344	31927	+	nuclease	Gordonia sp. KTR9	plasmid pGKT1
NC_018583.1	172	YP_006671749.1	_	116354	117118	-	DNA replication protein	Gordonia sp. KTR9	plasmid pGKT3
NC_018580.1	182	YP_006666652.1	_	2418	4325	-	replication protein	Gordonia sp. KTR9	plasmid pGKT2
NC_005307.1	101	NP_954749.1	_	5404	7443	+	replication protein	Gordonia westfalica	plasmid pKB1
NC_015059.1	115	YP_004210585.1	RepA_C	35570	36472	-	plasmid encoded RepA protein	Granulicella tundricola MP5ACTX9	plasmid pACIX904
NC_015060.1	115	YP_004210697.1	RepA_C	48410	49567	-	hypothetical protein	Granulicella tundricola MP5ACTX9	plasmid pACIX905
NC_015058.1	188	YP_004210513.1	RepA_C	136898	137881	+	hypothetical protein	Granulicella tundricola MP5ACTX9	plasmid pACIX903
NC_015065.1	300	YP_004219735.1	RepA_C	264400	265404	+	plasmid encoded RepA protein	Granulicella tundricola MP5ACTX9	plasmid pACIX902
NC_015057.1	476	YP_004210289.1	RPA	283796	285358	-	hypothetical protein	Granulicella tundricola MP5ACTX9	plasmid pACIX901
NC_004058.1	32	NP_660224.1	IncFII_repA	7296	8312	-	hypothetical protein	Haemophilus influenzae biotype aegyptius	plasmid pF3028
NC_004846.1	32	NP_858089.1	IncFII_repA	7296	8312	-	hypothetical protein	Haemophilus influenzae biotype aegyptius	plasmid pF3031
NC_007206.1	33	YP_271701.1	IncFII_repA	7492	8508	-	hypothetical protein	Haemophilus influenzae biotype aegyptius	plasmid pF1947
NC_014299.1	364	YP_003738665.1	CDC6	90802	92040	-	orc1%2Fcdc6 family replication initiation protein	Halalkalicoccus jeotgali B3	plasmid 2
NC_014298.1	406	YP_003738531.1	CDC6	350536	351306	-	orc1%2Fcdc6 family replication initiation protein	Halalkalicoccus jeotgali B3	plasmid 1
NC_015513.1	92	YP_004451510.1	Rep_3	62800	64206	-	initiator RepB protein	Haliscomenobacter hydrossis DSM 1100	plasmid pHALHY03
NC_015512.1	144	YP_004451395.1	RepA_C	48359	49312	+	plasmid encoded RepA protein	Haliscomenobacter hydrossis DSM 1100	plasmid pHALHY02
NC_015511.1	164	YP_004451331.1	Rep_3	122284	123714	+	initiator RepB protein	Haliscomenobacter hydrossis DSM 1100	plasmid pHALHY01
NC_006390.1	33	YP_134007.1	_	3598	4716	+	replication factor A	Haloarcula marismortui ATCC 43049	plasmid pNG200
NC_006390.1	33	YP_134021.1	_	14675	17527	-	pNRC100 replication protein H-like	Haloarcula marismortui ATCC 43049	plasmid pNG200
NC_006391.1	40	YP_134064.1	_	16660	20064	+	pNRC100 replication protein H-like	Haloarcula marismortui ATCC 43049	plasmid pNG300
NC_006392.1	50	YP_134117.1	_	25511	28915	-	pNRC100 replication protein H-like	Haloarcula marismortui ATCC 43049	plasmid pNG400
NC_010367.1	41	YP_001690531.1	_	9129	12515	+	replication protein repI2	Halobacterium salinarum R1	plasmid PHS4
NC_010367.1	41	YP_001690541.1	_	25461	28847	+	plasmid replication protein repJ	Halobacterium salinarum R1	plasmid PHS4
NC_010366.1	148	YP_001690375.1	_	9210	12431	+	plasmid replication protein repH	Halobacterium salinarum R1	plasmid PHS1
NC_010366.1	148	YP_001690499.1	_	129082	132468	+	plasmid replication protein repJ	Halobacterium salinarum R1	plasmid PHS1
NC_010369.1	195	YP_001690995.1	Tubulin	179062	180243	-	hypothetical protein	Halobacterium salinarum R1	plasmid PHS2
NC_010369.1	195	YP_001690998.1	Tubulin	183652	184734	-	homolog to cell division protein ftsZ	Halobacterium salinarum R1	plasmid PHS2
NC_010369.1	195	YP_001691000.1	Tubulin	186271	187788	-	hypothetical protein	Halobacterium salinarum R1	plasmid PHS2
NC_010369.1	195	YP_001690825.1	Rrf2	17609	18199	-	hypothetical protein	Halobacterium salinarum R1	plasmid PHS2
NC_010369.1	195	YP_001690834.1	Rrf2	27749	28672	+	hypothetical protein	Halobacterium salinarum R1	plasmid PHS2
NC_010368.1	284	YP_001690558.1	_	11	895	-	DNA primase-like protein	Halobacterium salinarum R1	plasmid PHS3
NC_001869.1	191	NP_045956.1	_	9210	12431	+	plasmid replication protein RepH	Halobacterium sp. NRC-1	plasmid pNRC100
NC_001869.1	191	NP_046040.1	_	97984	101370	+	replication protein RepI	Halobacterium sp. NRC-1	plasmid pNRC100
NC_001869.1	191	NP_046050.1	_	117104	120490	+	replication protein RepJ	Halobacterium sp. NRC-1	plasmid pNRC100
NC_002608.1	365	NP_395577.1	_	9210	12431	+	replication protein	Halobacterium sp. NRC-1	plasmid pNRC200
NC_002608.1	365	NP_395672.1	_	97984	101370	+	replication protein	Halobacterium sp. NRC-1	plasmid pNRC200
NC_017944.1	505	YP_006351420.1	Rrf2	330028	330471	-	AsnC family transcriptional regulator	Haloferax mediterranei ATCC 33500	plasmid pHM500
NC_013968.1	85	YP_003537021.1	CDC6	101	1327	+	Orc1-type DNA replication protein	Haloferax volcanii DS2	plasmid pHV1
NC_013968.1	85	YP_003537073.1	CDC6	56360	57616	+	Orc1-type DNA replication protein	Haloferax volcanii DS2	plasmid pHV1
NC_013964.1	438	YP_003533081.1	CDC6	201	1433	+	Orc1-type DNA replication protein	Haloferax volcanii DS2	plasmid pHV3
NC_013966.1	636	YP_003533463.1	CDC6	152	1402	+	Orc1-type DNA replication protein	Haloferax volcanii DS2	plasmid pHV4
NC_013966.1	636	YP_003533525.1	CDC6	55398	56897	-	Orc1-type DNA replication protein	Haloferax volcanii DS2	plasmid pHV4
NC_013966.1	636	YP_003533533.1	CDC6	65261	66289	-	Orc1-type DNA replication protein	Haloferax volcanii DS2	plasmid pHV4
NC_013966.1	636	YP_003533715.1	CDC6	257391	258668	-	Orc1-type DNA replication protein	Haloferax volcanii DS2	plasmid pHV4
NC_014731.1	339	YP_004038039.1	Rrf2	99883	100806	+	hypothetical protein	Halogeometricum borinquense DSM 11551	plasmid pHBOR02
NC_014735.1	362	YP_004044318.1	Tubulin	165994	167172	+	cell division GTPase	Halogeometricum borinquense DSM 11551	plasmid pHBOR01
NC_013201.1	222	YP_003175707.1	CDC6	39319	40662	-	orc1%2Fcdc6 family replication initiation protein	Halomicrobium mukohataei DSM 12286	plasmid pHmuk01
NC_015955.1	706	YP_004810019.1	CDC6	396211	397239	+	orc1%2Fcdc6 family replication initiation protein	halophilic archaeon DL31	plasmid phalar01
NC_015955.1	706	YP_004810133.1	CDC6	518502	520001	-	orc1%2Fcdc6 family replication initiation protein	halophilic archaeon DL31	plasmid phalar01
NC_015955.1	706	YP_004809718.1	_	51028	51912	+	DNA primase-like protein	halophilic archaeon DL31	plasmid phalar01
NC_015658.1	437	YP_004585724.1	Rrf2	6918	7445	-	winged helix-turn-helix transcription repressor%2C HrcA DNA-binding domain-containing protein	Halopiger xanaduensis SH-6	plasmid pHALXA01
NC_017457.1	100	YP_005838752.1	ParBc	58169	59251	-	ParB domain protein	Haloquadratum walsbyi C23	plasmid PL100
NC_008213.1	47	YP_659416.1	_	27033	28982	-	putative P4-specific DNA primase	Haloquadratum walsbyi DSM 16790	plasmid PL47
NC_008213.1	47	YP_659417.1	_	30771	31970	-	phage-like primase	Haloquadratum walsbyi DSM 16790	plasmid PL47
NC_012030.1	431	YP_002567439.1	CDC6	61173	62441	+	orc1%2Fcdc6 family replication initiation protein	Halorubrum lacusprofundi ATCC 49239	plasmid pHLAC01
NC_012030.1	431	YP_002567484.1	CDC6	122508	123887	-	orc1%2Fcdc6 family replication initiation protein	Halorubrum lacusprofundi ATCC 49239	plasmid pHLAC01
NC_012030.1	431	YP_002567617.1	CDC6	255488	256777	+	orc1%2Fcdc6 family replication initiation protein	Halorubrum lacusprofundi ATCC 49239	plasmid pHLAC01
NC_012030.1	431	YP_002567643.1	CDC6	287018	288481	-	orc1%2Fcdc6 family replication initiation protein	Halorubrum lacusprofundi ATCC 49239	plasmid pHLAC01
NC_012030.1	431	YP_002567740.1	CDC6	402465	403697	+	orc1%2Fcdc6 family replication initiation protein	Halorubrum lacusprofundi ATCC 49239	plasmid pHLAC01
NC_012030.1	431	YP_002567426.1	_	45650	48661	+	plasmid replication protein RepH	Halorubrum lacusprofundi ATCC 49239	plasmid pHLAC01
NC_012030.1	431	YP_002567712.1	_	363070	366078	+	plasmid replication protein RepH	Halorubrum lacusprofundi ATCC 49239	plasmid pHLAC01
NC_013748.1	71	YP_003406599.1	_	26850	27794	+	ATPase involved in replication control Cdc46%2FMcm family-like protein	Haloterrigena turkmenica DSM 5511	plasmid pHTUR05
NC_013747.1	172	YP_003406514.1	CDC6	102212	103438	-	orc1%2Fcdc6 family replication initiation protein	Haloterrigena turkmenica DSM 5511	plasmid pHTUR04
NC_013747.1	172	YP_003406526.1	CDC6	117409	118614	-	orc1%2Fcdc6 family replication initiation protein	Haloterrigena turkmenica DSM 5511	plasmid pHTUR04
NC_013747.1	172	YP_003406548.1	CDC6	141243	142475	+	orc1%2Fcdc6 family replication initiation protein	Haloterrigena turkmenica DSM 5511	plasmid pHTUR04
NC_013746.1	181	YP_003406238.1	_	2188	2658	-	cir-1%3B CIR %28transcription factor CBF1 Interacting coRepressor%29-like%3B K06066 CBF1 interacting corepressor	Haloterrigena turkmenica DSM 5511	plasmid pHTUR03
NC_013746.1	181	YP_003406395.1	_	159068	159994	-	DNA primase small subunit	Haloterrigena turkmenica DSM 5511	plasmid pHTUR03
NC_013745.1	414	YP_003406218.1	CDC6	386004	387350	-	orc1%2Fcdc6 family replication initiation protein	Haloterrigena turkmenica DSM 5511	plasmid pHTUR02
NC_013744.1	698	YP_003405444.1	CDC6	171356	172588	-	orc1%2Fcdc6 family replication initiation protein	Haloterrigena turkmenica DSM 5511	plasmid pHTUR01
NC_015670.1	52	YP_004599035.1	Rep_3	3948	6089	+	replication initiation protein A	Helicobacter bizzozeronii CIII-1	plasmid pHbz1
NC_017373.1	26	YP_005782946.1	Rep_3	91	1698	+	hypothetical protein	Helicobacter pylori SouthAfrica7	plasmid unnamed
NC_009974.1	99	YP_001548006.1	_	21897	22253	-	single-strand binding protein%2Fprimosomal replication protein n	Herpetosiphon aurantiacus DSM 785	plasmid pHAU02
NC_012983.1	84	YP_003061537.1	RPA	21635	22939	-	plasmid replication initiator protein-like protein	Hirschia baltica ATCC 49814	plasmid pHbal01
NC_014633.1	962	YP_003968535.1	Rrf2	540785	541207	+	AsnC family transcriptional regulator	Ilyobacter polytropus DSM 2926	plasmid pILYOP01
NC_014633.1	962	YP_003968183.1	RepA_N	126983	127807	-	hypothetical protein	Ilyobacter polytropus DSM 2926	plasmid pILYOP01
NC_014957.1	56	YP_004169323.1	RPA	42787	44322	-	hypothetical protein	Isosphaera pallida ATCC 43644	plasmid pISOP01
NC_007801.1	86	YP_512206.1	RPA	60909	61907	+	hypothetical protein	Jannaschia sp. CCS1	plasmid plasmid1
NC_017385.1	243	YP_005796434.1	ParA	2346	3653	-	RepA partitioning protein%2FATPase%2C ParA type	Ketogulonicigenium vulgare WSH-001	plasmid 2
NC_017386.1	268	YP_005796677.1	RPA	30892	31983	+	Replication protein A	Ketogulonicigenium vulgare WSH-001	plasmid 1
NC_017386.1	268	YP_005796841.1	Rep_3	203390	204583	-	Initiator RepB protein	Ketogulonicigenium vulgare WSH-001	plasmid 1
NC_018107.1	354	YP_006501506.1	Rep_3	1	828	-	replication initiator protein	Klebsiella oxytoca E718	plasmid pKOX_R1
NC_018107.1	354	YP_006501605.1	Rep_3	135168	135545	+	DNA replication protein	Klebsiella oxytoca E718	plasmid pKOX_R1
NC_018107.1	354	YP_006501627.1	_	167006	167890	+	RepA	Klebsiella oxytoca E718	plasmid pKOX_R1
NC_009651.1	89	YP_001338806.1	Rep_3	28940	29788	+	replication initiator protein	Klebsiella pneumoniae subsp. pneumoniae MGH 78578	plasmid pKPN5
NC_009651.1	89	YP_001338831.1	Rep_3	55475	56341	+	DNA replication	Klebsiella pneumoniae subsp. pneumoniae MGH 78578	plasmid pKPN5
NC_009651.1	89	YP_001338823.1	_	48529	49632	-	repC-like protein%2C plasmid replication	Klebsiella pneumoniae subsp. pneumoniae MGH 78578	plasmid pKPN5
NC_009650.1	108	YP_001338701.1	Rep_3	47010	47906	-	DNA replication	Klebsiella pneumoniae subsp. pneumoniae MGH 78578	plasmid pKPN4
NC_009650.1	108	YP_001338654.1	IncFII_repA	5772	6629	+	replication protein	Klebsiella pneumoniae subsp. pneumoniae MGH 78578	plasmid pKPN4
NC_009649.1	176	YP_001338578.1	Rep_3	110677	111687	-	DNA replication	Klebsiella pneumoniae subsp. pneumoniae MGH 78578	plasmid pKPN3
NC_009649.1	176	YP_001338474.1	IncFII_repA	5772	6629	+	replication protein	Klebsiella pneumoniae subsp. pneumoniae MGH 78578	plasmid pKPN3
NC_015322.1	25	YP_004346894.1	Rep_trans	11300	12310	+	replication initiation factor family protein	Lactobacillus amylovorus GRL 1112	plasmid plasmid2
NC_015322.1	25	YP_004346902.1	ParA	18384	19271	-	replication-associated protein RepB	Lactobacillus amylovorus GRL 1112	plasmid plasmid2
NC_015319.1	34	YP_004340750.1	RepA_N	22789	23847	-	putative replication protein	Lactobacillus amylovorus GRL 1112	plasmid plasmid1
NC_008499.1	36	YP_796426.1	Rep_3	34421	35356	-	plasmid replication initiation protein	Lactobacillus brevis ATCC 367	plasmid 2
NC_018611.1	56	YP_006727052.1	RepA_N	39963	40871	-	replication initiator protein A	Lactobacillus buchneri CD034	plasmid pLbuLac218c
NC_018611.1	56	YP_006727068.1	ParA	55111	55896	-	replication-associated protein RepB	Lactobacillus buchneri CD034	plasmid pLbuLac218c
NC_017476.1	57	YP_005861281.1	RepA_N	52128	53183	+	repA%3B plasmid replication initiation protein RepA	Lactobacillus casei BD-II	plasmid pBD-II
NC_017476.1	57	YP_005861280.1	ParA	50901	51737	-	repB-2%3B replication-associated protein RepB	Lactobacillus casei BD-II	plasmid pBD-II
NC_011839.1	33	YP_002474155.1	RepA_N	12632	13741	+	replication initiator protein	Lactobacillus gasseri	plasmid pLgLA39
NC_017468.1	26	YP_005851200.1	RepA_N	15290	16414	-	RepA-like protein	Lactobacillus helveticus H10	plasmid pH10
NC_013505.1	26	YP_003293931.1	Rep_3	2675	4018	+	replication initiation protein	Lactobacillus johnsonii FI9785	plasmid p9785L
NC_015598.1	195	YP_004557972.1	Rep_3	751	2151	+	Initiator RepB protein	Lactobacillus kefiranofaciens ZW3	plasmid pWW1
NC_015598.1	195	YP_004558136.1	Rep_3	164341	165306	-	replication protein B	Lactobacillus kefiranofaciens ZW3	plasmid pWW1
NC_015598.1	195	YP_004558101.1	_	128601	129023	-	putative rolling circle replication protein	Lactobacillus kefiranofaciens ZW3	plasmid pWW1
NC_014558.2	54	YP_003927907.1	ParA	354	1214	+	replication protein RepB	Lactobacillus plantarum subsp. plantarum ST-III	plasmid pST-III
NC_006377.1	36	YP_133716.1	_	302	610	-	replication protein	Lactobacillus plantarum WCFS1	plasmid pWCFS103
NC_011225.1	32	YP_002221625.1	RepA_N	14699	15847	+	Replication initiator protein	Lactobacillus rhamnosus HN001	plasmid pLR002
NC_011225.1	32	YP_002221641.1	PriCT_1	26545	28029	-	RepR protein	Lactobacillus rhamnosus HN001	plasmid pLR002
NC_017480.1	20	YP_005863132.1	RepA_N	4183	5286	-	RepA	Lactobacillus salivarius CECT 5713	plasmid pHN2
NC_017479.1	45	YP_005863106.1	RepA_N	9471	10583	+	Replication initiator protein	Lactobacillus salivarius CECT 5713	plasmid pHN1
NC_017499.1	243	YP_005877391.1	RepA_N	1256	2248	+	replication protein	Lactobacillus salivarius CECT 5713	plasmid pHN3
NC_017499.1	243	YP_005877490.1	RepA_N	148719	149732	-	replication protein	Lactobacillus salivarius CECT 5713	plasmid pHN3
NC_017499.1	243	YP_005877390.1	Rep_3	207	971	+	Plasmid replication protein	Lactobacillus salivarius CECT 5713	plasmid pHN3
NC_015979.1	59	YP_004841641.1	PriCT_1	250	1791	+	plasmid replication protein	Lactobacillus sanfranciscensis TMW 1.1304	plasmid pLS1
NC_010540.1	20	YP_001798650.1	Rep_2	12322	13044	-	replication protein	Lactococcus garvieae	plasmid pKL0018
NC_016982.1	69	YP_005352389.1	Rep_3	49365	50489	+	replication initiator protein	Lactococcus garvieae	plasmid pGL5
NC_016982.1	69	YP_005352390.1	Rep_3	50753	51877	+	replication initiator protein	Lactococcus garvieae	plasmid pGL5
NC_008506.1	47	YP_796550.1	Rep_3	25430	26584	+	replication initiator protein	Lactococcus lactis subsp. cremoris SK11	plasmid 4
NC_008505.1	75	YP_796484.1	Rep_3	19197	20363	+	replication initiator protein	Lactococcus lactis subsp. cremoris SK11	plasmid 3
NC_015901.1	22	YP_004770031.1	Rep_3	241	1566	+	replication protein RepB	Lactococcus lactis subsp. lactis bv. diacetylactis	plasmid pVF22
NC_015912.1	22	YP_004770492.1	Rep_3	6967	8118	+	replication initiator protein	Lactococcus lactis subsp. lactis bv. diacetylactis	plasmid pVF21
NC_015902.1	54	YP_004770051.1	Rep_3	1748	3100	+	replication protein	Lactococcus lactis subsp. lactis bv. diacetylactis	plasmid pVF50
NC_017484.1	31	YP_005867366.1	Rep_3	951	2129	+	replication protein	Lactococcus lactis subsp. lactis CV56	plasmid pCV56C
NC_017484.1	31	YP_005867367.1	_	2122	2883	+	replication-associated protein RepX	Lactococcus lactis subsp. lactis CV56	plasmid pCV56C
NC_017487.1	36	YP_005869704.1	Rep_3	381	1532	+	replication protein B	Lactococcus lactis subsp. lactis CV56	plasmid pCV56B
NC_017483.1	44	YP_005867327.1	Rep_3	803	1963	+	replication protein RepB	Lactococcus lactis subsp. lactis CV56	plasmid pCV56A
NC_009751.1	30	YP_001429535.1	Rep_trans	18916	19755	-	hypothetical protein	Lactococcus lactis subsp. lactis K214	plasmid pK214
NC_009751.1	30	YP_001429521.1	Rep_3	4236	5390	+	hypothetical protein	Lactococcus lactis subsp. lactis K214	plasmid pK214
NC_013657.1	38	YP_003354923.1	Rep_3	582	1934	+	replication protein	Lactococcus lactis subsp. lactis KF147	plasmid pKF147A
NC_006365.1	132	YP_122159.1	Rep_3	3552	4841	+	hypothetical protein	Legionella pneumophila str. Paris	plasmid pLPP
NC_018141.1	150	YP_006510226.1	Rep_3	2442	3623	+	Putative initiator RepB protein	Legionella pneumophila subsp. pneumophila	plasmid pLELO
NC_010846.1	74	YP_001965005.1	ParBc	878	1756	+	ParB-like protein	Leptospira biflexa serovar Patoc strain 'Patoc 1 (Ames)'	plasmid p74
NC_010844.1	74	YP_001964680.1	ParBc	1106	1984	+	Putative chromosome partitioning protein ParB	Leptospira biflexa serovar Patoc strain 'Patoc 1 (Paris)'	plasmid p74
NC_018699.1	37	YP_006838844.1	RepA_N	8982	10019	-	hypothetical protein	Leuconostoc carnosum JB16	plasmid pKLC4
NC_018675.1	40	YP_006796498.1	_	10647	11012	-	Rep protein	Leuconostoc carnosum JB16	plasmid pKLC3
NC_010466.1	31	YP_001722967.1	ParA	6164	6997	+	replication-associated protein RepB	Leuconostoc citreum KM20	plasmid pLCK2
NC_010470.1	39	YP_001727246.1	ParA	13383	14222	-	replication-associated protein	Leuconostoc citreum KM20	plasmid pLCK1
NC_014131.1	21	YP_003620419.1	Rep_3	6783	7937	+	hypothetical protein	Leuconostoc kimchii IMSNU 11154	plasmid LkipL4701
NC_014133.1	22	YP_003620467.1	Rep_3	13884	15041	+	hypothetical protein	Leuconostoc kimchii IMSNU 11154	plasmid LkipL4719
NC_014132.1	23	YP_003620432.1	Rep_3	2061	3215	+	hypothetical protein	Leuconostoc kimchii IMSNU 11154	plasmid LkipL4704
NC_016820.1	35	YP_005202560.1	ParA	11210	12043	-	replication-associated protein RepB	Leuconostoc mesenteroides subsp. mesenteroides J18	plasmid pKLE02
NC_016827.1	37	YP_005204743.1	_	19268	19624	-	Rep protein	Leuconostoc mesenteroides subsp. mesenteroides J18	plasmid pKLE01
NC_014496.1	79	YP_003877882.1	PriCT_1	35	1843	+	replication initiation protein	Listeria grayi	plasmid pLGUG1
NC_014496.1	79	YP_003877979.1	_	77568	77912	-	replication and copy control-associated protein	Listeria grayi	plasmid pLGUG1
NC_003383.1	82	NP_569177.1	Rep_3	20732	21892	-	hypothetical protein	Listeria innocua Clip11262	plasmid pLI100
NC_003383.1	82	NP_569172.1	Rep_1	11582	12565	-	hypothetical protein	Listeria innocua Clip11262	plasmid pLI100
NC_003383.1	82	NP_569223.1	PriCT_1	70869	72518	+	hypothetical protein	Listeria innocua Clip11262	plasmid pLI100
NC_014255.1	32	YP_003727990.1	Replicase	3949	5709	-	plasmid replication protein RepR	Listeria monocytogenes	plasmid pLM33
NC_014495.1	58	YP_003877819.1	Replicase	101	1867	+	replication initiation protein	Listeria monocytogenes	plasmid pLM1-2bUG1
NC_010381.1	178	YP_001695775.1	Tubulin	175692	176969	-	plasmid replication protein	Lysinibacillus sphaericus C3-41	plasmid pBsph
NC_010381.1	178	YP_001695604.1	_	15146	16525	+	DNA primase	Lysinibacillus sphaericus C3-41	plasmid pBsph
NC_011996.1	81	YP_002559389.1	PriCT_1	64814	66304	+	plasmid replication protein	Macrococcus caseolyticus JCSC5402	plasmid pMCCL2
NC_009353.1	36	YP_001144428.1	_	20076	20774	-	single-strand binding protein%2Fprimosomal replication protein n	Magnetospirillum gryphiswaldense MSR-1	plasmid pMSR-1
NC_008739.1	213	YP_957143.1	Rep_3	51049	52197	+	hypothetical protein	Marinobacter aquaeolei VT8	plasmid pMAQU02
NC_008739.1	213	YP_957128.1	Plasmid_RAQPRD	34875	35183	-	hypothetical protein	Marinobacter aquaeolei VT8	plasmid pMAQU02
NC_008739.1	213	YP_957159.1	KfrA_N	67410	68459	-	chromosome segregation ATPases-like	Marinobacter aquaeolei VT8	plasmid pMAQU02
NC_008739.1	213	YP_957249.1	KfrA_N	153740	154462	+	hypothetical protein	Marinobacter aquaeolei VT8	plasmid pMAQU02
NC_008738.1	240	YP_957016.1	Toprim_N	151245	153245	-	DNA primase catalytic core	Marinobacter aquaeolei VT8	plasmid pMAQU01
NC_008738.1	240	YP_956944.1	Rep_3	65305	66534	-	initiator RepB protein	Marinobacter aquaeolei VT8	plasmid pMAQU01
NC_014214.1	124	YP_003686863.1	_	17791	18468	-	single-strand binding protein%2FPrimosomal replication protein n	Meiothermus silvanus DSM 9946	plasmid pMESIL02
NC_014213.1	348	YP_003686668.1	RPA	141119	142522	-	Cupin 2 conserved barrel domain protein	Meiothermus silvanus DSM 9946	plasmid pMESIL01
NC_014213.1	348	YP_003686709.1	ParBc	205259	206149	+	hypothetical protein	Meiothermus silvanus DSM 9946	plasmid pMESIL01
NC_015517.1	178	YP_004457193.1	Replicase	176202	177701	-	plasmid replication protein	Melissococcus plutonius ATCC 35311	plasmid UNNAMED
NC_014918.1	426	YP_004134559.1	RP-C	364618	365823	+	replication protein c	Mesorhizobium ciceri biovar biserrulae WSM1271	plasmid pMESCI01
NC_002682.1	208	NP_109574.1	RPA	195895	196983	+	replication protein A	Mesorhizobium loti MAFF303099	plasmid pMLb
NC_002682.1	208	NP_109503.1	RP-C	122335	123540	-	replication initiation protein RepC	Mesorhizobium loti MAFF303099	plasmid pMLb
NC_002679.1	352	NP_085876.1	RP-C	307677	308882	-	replication initiation protein RepC	Mesorhizobium loti MAFF303099	plasmid pMLa
NC_002679.1	352	NP_085837.1	_	272111	273691	-	replication primases	Mesorhizobium loti MAFF303099	plasmid pMLa
NC_014254.1	164	YP_003727877.1	CDC6	152	1354	+	orc1%2Fcdc6 family replication initiation protein	Methanohalobium evestigatum Z-7303	plasmid pMETEV01
NC_008826.1	599	YP_001023368.1	_	308885	310153	+	DNA primase	Methylibium petroleiphilum PM1	plasmid RPME01
NC_011758.1	380	YP_002424277.1	RP-C	240422	241633	+	replication initiation protein RepC	Methylobacterium chloromethanicum CM4	plasmid pMCHL01
NC_012807.1	44	YP_002961219.1	RPA	4222	5364	-	putative replication protein A	Methylobacterium extorquens AM1	plasmid p1META1
NC_012811.1	1261	YP_002967097.1	Toprim_N	907338	908885	-	DNA primase	Methylobacterium extorquens AM1	plasmid megaplasmid
NC_012811.1	1261	YP_002967080.1	_	878045	878464	-	putative replicating protein RepA	Methylobacterium extorquens AM1	plasmid megaplasmid
NC_012987.1	142	YP_003065652.1	RP-C	9776	10987	+	replication initiation protein RepC	Methylobacterium extorquens DM4	plasmid p1METDI
NC_011893.1	40	YP_002495326.1	_	16664	18112	+	hypothetical protein	Methylobacterium nodulans ORS 2060	plasmid pMNOD03
NC_011887.1	458	YP_002489993.1	ParA	16521	17738	-	plasmid partitioning protein RepA	Methylobacterium nodulans ORS 2060	plasmid pMNOD02
NC_011892.1	488	YP_002495253.1	RP-C	434243	435388	+	replication protein C	Methylobacterium nodulans ORS 2060	plasmid pMNOD01
NC_010373.1	58	YP_001691244.1	RPA	12946	14091	+	hypothetical protein	Methylobacterium sp. 4-46	plasmid pM44601
NC_016108.1	128	YP_004901727.1	RPA	29003	30022	-	putative plasmid replication initiator protein	Methylomicrobium alcaliphilum	plasmid MEALZ_p
NC_016108.1	128	YP_004901719.1	Rep_3	20429	21310	-	Initiator RepB protein	Methylomicrobium alcaliphilum	plasmid MEALZ_p
NC_016108.1	128	YP_004901720.1	Rep_3	21758	22615	-	putative Replication protein	Methylomicrobium alcaliphilum	plasmid MEALZ_p
NC_016108.1	128	YP_004901789.1	_	98497	106140	-	DNA primase traC %28modular protein%29	Methylomicrobium alcaliphilum	plasmid MEALZ_p
NC_017858.1	48	YP_006297566.1	_	28514	31675	-	DNA primase	Methylophaga sp. JAM7	plasmid unnamed
NC_012970.1	77	YP_003052600.1	Rep_3	4133	5461	+	initiator RepB protein	Methylovorus glucosetrophus SIP3-4	plasmid pMsip01
NC_004954.1	51	NP_862379.1	Replicase	423	1898	+	putative replication initiation protein	Micrococcus sp. 28	plasmid pSD10
NC_002806.1	102	NP_116788.1	Rep_3	871	1914	+	putative replicase repa	Microscilla sp. PRE1	plasmid pSD15
NC_010900.1	27	YP_001966401.1	Rep_3	426	2027	+	replication protein	Moraxella bovis Epp63	plasmid pMBO-2
NC_010893.1	44	YP_001966359.1	Rep_3	19437	20615	-	putative replication initiator protein	Moraxella bovis Epp63	plasmid pMBO-1
NC_016036.1	61	YP_004869714.1	RepC	40926	41807	+	IncQ-type replication protein C	Morganella morganii	plasmid R485
NC_016036.1	61	YP_004869670.1	Rep_3	5413	6255	-	plasmid replication iteron binding initiator RepX	Morganella morganii	plasmid R485
NC_010394.1	23	YP_001700714.1	_	16923	17999	-	putative rep protein	Mycobacterium abscessus ATCC 19977	plasmid unnamed
NC_017908.1	58	YP_006316052.1	TrfA	55895	57115	-	hypothetical protein	Mycobacterium abscessus subsp. bolletii F1725	plasmid BRA100
NC_017908.1	58	YP_006316029.1	KfrA_N	34563	35594	-	KfrA	Mycobacterium abscessus subsp. bolletii F1725	plasmid BRA100
NC_004963.1	23	NP_862580.1	_	16273	17325	+	Rep-like protein	Mycobacterium celatum	plasmid pCLP
NC_018023.1	144	YP_006442985.1	_	126472	127260	-	DNA replication protein	Mycobacterium chubuense NBB4	plasmid pMYCCH.02
NC_018022.1	615	YP_006442347.1	_	9768	10565	+	DNA replication protein	Mycobacterium chubuense NBB4	plasmid pMYCCH.01
NC_018022.1	615	YP_006442432.1	_	95077	95934	+	DNA replication protein	Mycobacterium chubuense NBB4	plasmid pMYCCH.01
NC_018022.1	615	YP_006442501.1	_	172432	173208	-	DNA replication protein	Mycobacterium chubuense NBB4	plasmid pMYCCH.01
NC_018022.1	615	YP_006442587.1	_	293943	294719	+	DNA replication protein	Mycobacterium chubuense NBB4	plasmid pMYCCH.01
NC_018022.1	615	YP_006442716.1	_	429387	430202	-	DNA replication protein	Mycobacterium chubuense NBB4	plasmid pMYCCH.01
NC_014811.1	212	YP_004074511.1	ParBc	176670	178310	-	transcriptional regulator	Mycobacterium gilvum Spyr1	plasmid pMSPYR101
NC_011355.1	191	YP_002274067.1	_	1	1239	+	plasmid replication protein	Mycobacterium liflandii 128FXT	plasmid pMUM002
NC_010604.1	23	YP_001840829.1	_	241	1317	+	replication protein%2C repA	Mycobacterium marinum M	plasmid pMM23
NC_008704.1	217	YP_935979.1	_	192525	193118	-	plasmid replication initiator protein	Mycobacterium sp. KMS	plasmid pMKMS02
NC_008703.1	302	YP_935536.1	ParBc	42157	43797	-	nuclease	Mycobacterium sp. KMS	plasmid pMKMS01
NC_008703.1	302	YP_935577.1	ParBc	87874	88710	-	putative plasmid partitioning protein	Mycobacterium sp. KMS	plasmid pMKMS01
NC_008147.1	215	YP_642747.1	_	168174	168767	-	plasmid replication initiator protein	Mycobacterium sp. MCS	plasmid Plasmid1
NC_005916.1	174	YP_025523.1	_	1	1107	+	replication protein Rep	Mycobacterium ulcerans Agy99	plasmid pMUM001
NC_013925.1	58	YP_003482316.1	ParBc	15862	17121	+	DNA methylase N-4%2FN-6 domain-containing protein	Natrialba magadii ATCC 43099	plasmid pNMAG03
NC_013924.1	255	YP_003482062.1	CDC6	149	1411	+	orc1%2Fcdc6 family replication initiation protein	Natrialba magadii ATCC 43099	plasmid pNMAG02
NC_013924.1	255	YP_003482070.1	CDC6	10553	10999	+	ORC1%2Fcdc6 family replication initiation protein	Natrialba magadii ATCC 43099	plasmid pNMAG02
NC_013923.1	378	YP_003481723.1	CDC6	566	1792	+	orc1%2Fcdc6 family replication initiation protein	Natrialba magadii ATCC 43099	plasmid pNMAG01
NC_018225.1	96	YP_006543611.1	CDC6	43673	44950	-	Orc1-type DNA replication protein	Natrinema sp. J7-2	plasmid pJ7-1
NC_018225.1	96	YP_006543577.1	_	3867	4751	+	DNA primase-like protein	Natrinema sp. J7-2	plasmid pJ7-1
NC_014105.1	42	YP_003600457.1	TrfA	27050	27928	+	TrfA	Neisseria gonorrhoeae	plasmid pEP5289
NC_007961.1	121	YP_571980.1	RP-C	29095	30420	+	replication initiation protein RepC	Nitrobacter hamburgensis X14	plasmid 3
NC_007960.1	188	YP_571931.1	RP-C	166144	167376	+	replication initiation protein RepC	Nitrobacter hamburgensis X14	plasmid 2
NC_007960.1	188	YP_571935.1	RP-C	169374	170999	+	replication protein C	Nitrobacter hamburgensis X14	plasmid 2
NC_007960.1	188	YP_571867.1	_	96567	96905	+	single-strand binding protein%2Fprimosomal replication protein n	Nitrobacter hamburgensis X14	plasmid 2
NC_007959.1	295	YP_571716.1	RP-C	227124	228356	-	replication initiation protein RepC	Nitrobacter hamburgensis X14	plasmid 1
NC_013958.1	66	YP_003522579.1	KfrA_N	14512	15252	+	hypothetical protein	Nitrosococcus halophilus Nc4	plasmid pNHAL01
NC_013958.1	66	YP_003522612.1	KfrA_N	38412	39467	+	hypothetical protein	Nitrosococcus halophilus Nc4	plasmid pNHAL01
NC_007483.1	40	YP_342057.1	ParBc	10622	11476	+	ParB-like partition protein	Nitrosococcus oceani ATCC 19707	plasmid A
NC_007483.1	40	YP_342063.1	KfrA_N	16960	18171	-	hypothetical protein	Nitrosococcus oceani ATCC 19707	plasmid A
NC_014316.1	39	YP_003762192.1	TrfA	6601	7482	-	TrfA family protein	Nitrosococcus watsonii C-113	plasmid pNWAT01
NC_014316.1	39	YP_003762215.1	ParBc	31844	32698	-	ParB-like partition protein	Nitrosococcus watsonii C-113	plasmid pNWAT01
NC_008342.1	56	YP_743775.1	ParBc	5740	6897	+	parB-like partition proteins	Nitrosomonas eutropha C91	plasmid Plasmid2
NC_008341.1	65	YP_743738.1	TrfA	29038	30006	+	TrfA family protein	Nitrosomonas eutropha C91	plasmid Plasmid1
NC_008341.1	65	YP_743718.1	KfrA_N	4732	5544	-	hypothetical protein	Nitrosomonas eutropha C91	plasmid Plasmid1
NC_015221.1	64	YP_004293242.1	ParBc	18720	19784	+	parB-like partition protein	Nitrosomonas sp. AL212	plasmid pNAL21202
NC_015223.1	93	YP_004296150.1	ParBc	40849	41913	+	parB-like partition protein	Nitrosomonas sp. AL212	plasmid pNAL21201
NC_006362.1	184	YP_121891.1	ParBc	714	1631	+	plasmid partitioning protein	Nocardia farcinica IFM 10152	plasmid pNF1
NC_008697.1	308	YP_919247.1	Toprim_N	118859	124762	+	DNA primase catalytic core	Nocardioides sp. JS614	plasmid pNOCA01
NC_008697.1	308	YP_919379.1	Toprim_N	268640	274582	+	DNA primase catalytic core	Nocardioides sp. JS614	plasmid pNOCA01
NC_008697.1	308	YP_919153.1	_	2057	2761	-	chromosomal replication initiator DnaA domain-containing protein	Nocardioides sp. JS614	plasmid pNOCA01
NC_010632.1	255	YP_001870193.1	ParBc	1454	2578	+	parB-like partition protein	Nostoc punctiforme PCC 73102	plasmid pNPUN02
NC_010631.1	355	YP_001869951.1	ParBc	22664	23587	+	parB-like partition protein	Nostoc punctiforme PCC 73102	plasmid pNPUN01
NC_003270.1	40	NP_478674.1	ParBc	36676	37599	+	ParB family chromosome partitioning protein	Nostoc sp. PCC 7120	plasmid pCC7120epsilon
NC_003267.1	102	NP_478432.1	ParBc	5039	5983	+	ParB family chromosome partitioning protein	Nostoc sp. PCC 7120	plasmid pCC7120gamma
NC_003240.1	187	NP_478202.1	Prim-Pol	51589	52587	+	hypothetical protein	Nostoc sp. PCC 7120	plasmid pCC7120beta
NC_003240.1	187	NP_478229.1	ParBc	75788	76735	+	ParB family chromosome partitioning protein	Nostoc sp. PCC 7120	plasmid pCC7120beta
NC_003276.1	408	NP_490189.1	ParBc	70701	71819	+	ParB family chromosome partitioning protein	Nostoc sp. PCC 7120	plasmid pCC7120alpha
NC_009426.1	184	YP_001165688.1	RepA_C	86362	87666	+	plasmid encoded RepA protein	Novosphingobium aromaticivorans DSM 12444	plasmid pNL1
NC_009426.1	184	YP_001165734.1	_	134925	135260	+	single-strand binding protein%2Fprimosomal replication protein n	Novosphingobium aromaticivorans DSM 12444	plasmid pNL1
NC_009427.1	487	YP_001165975.1	RPA	209439	210644	-	plasmid replication initiator protein-like protein	Novosphingobium aromaticivorans DSM 12444	plasmid pNL2
NC_015582.1	49	YP_004537934.1	_	15118	15456	+	putative single-strand binding protein%2Fprimosomal replication protein	Novosphingobium sp. PP1Y	plasmid Spl
NC_015582.1	49	YP_004537970.1	_	45176	45961	+	replication protein A	Novosphingobium sp. PP1Y	plasmid Spl
NC_015579.1	192	YP_004532614.1	RPA	13070	14275	+	putative replication protein A	Novosphingobium sp. PP1Y	plasmid Lpl
NC_015579.1	192	YP_004532685.1	RPA	88922	90199	+	plasmid replication initiator protein-like protein	Novosphingobium sp. PP1Y	plasmid Lpl
NC_015583.1	1162	YP_004538394.1	RepA_C	513635	514939	-	plasmid encoded RepA protein	Novosphingobium sp. PP1Y	plasmid Mpl
NC_014753.1	135	YP_004049691.1	_	68290	68955	-	single-strand binding protein%2FPrimosomal replication protein n	Oceanithermus profundus DSM 14977	plasmid pOCEPR01
NC_009671.1	94	YP_001373272.1	RP-C	37697	38920	+	replication initiation protein RepC	Ochrobactrum anthropi ATCC 49188	plasmid pOANT03
NC_009671.1	94	YP_001373307.1	RP-C	69411	70625	-	replication initiation protein RepC	Ochrobactrum anthropi ATCC 49188	plasmid pOANT03
NC_009670.1	101	YP_001373147.1	RP-C	92	1306	+	replication initiation protein RepC	Ochrobactrum anthropi ATCC 49188	plasmid pOANT02
NC_009669.1	170	YP_001373050.1	RP-C	70898	72127	+	replication initiation protein RepC	Ochrobactrum anthropi ATCC 49188	plasmid pOANT01
NC_009669.1	170	YP_001373055.1	RP-C	75312	76592	+	replication protein C	Ochrobactrum anthropi ATCC 49188	plasmid pOANT01
NC_017536.1	133	YP_005945944.1	RP-C	2715	4214	+	replication protein C	Oligotropha carboxidovorans OM4	plasmid pHCG3B
NC_017539.1	167	YP_005952331.1	RP-C	2498	3730	+	replication protein C	Oligotropha carboxidovorans OM4	plasmid pOC167B
NC_017539.1	167	YP_005952336.1	RP-C	5848	7080	+	replication protein C	Oligotropha carboxidovorans OM4	plasmid pOC167B
NC_015689.1	133	YP_004638405.1	RP-C	2716	4215	+	replication protein C	Oligotropha carboxidovorans OM5	plasmid pHCG3
NC_015685.1	167	YP_004634319.1	RP-C	2498	3730	+	replication protein C	Oligotropha carboxidovorans OM5	plasmid pOC167
NC_015685.1	167	YP_004634324.1	RP-C	5848	7080	+	replication protein C	Oligotropha carboxidovorans OM5	plasmid pOC167
NC_016046.1	61	YP_004875341.1	_	1	1728	+	replication protein	Oscillibacter valericigenes Sjm18-20	plasmid pOBV01
NC_017543.1	367	YP_005961041.1	_	242001	243302	+	DNA primase	Paenibacillus polymyxa M1	plasmid pPPM1a
NC_017553.1	281	YP_005990520.1	Rep_3	100	1029	+	replication protein RepA	Pantoea ananatis PA13	plasmid PAGR_p
NC_014842.1	117	YP_004119634.1	IncFII_repA	93725	94666	+	replication initiation protein	Pantoea sp. At-9b	plasmid pPAT9B05
NC_014842.1	117	YP_004119637.1	_	96628	97521	-	initiator RepB protein	Pantoea sp. At-9b	plasmid pPAT9B05
NC_014841.1	318	YP_004119298.1	Rep_3	50407	51426	+	initiator RepB protein	Pantoea sp. At-9b	plasmid pPAT9B04
NC_014840.1	321	YP_004119147.1	Rep_3	221101	221847	+	initiator RepB protein	Pantoea sp. At-9b	plasmid pPAT9B03
NC_014840.1	321	YP_004119141.1	_	211434	212516	-	initiator RepB protein	Pantoea sp. At-9b	plasmid pPAT9B03
NC_014839.1	394	YP_004118822.1	Rep_3	239493	240521	-	initiator RepB protein	Pantoea sp. At-9b	plasmid pPAT9B02
NC_014839.1	394	YP_004118774.1	_	184701	185387	+	DNA primase	Pantoea sp. At-9b	plasmid pPAT9B02
NC_014838.1	794	YP_004117883.1	Rep_3	43367	44296	-	initiator RepB protein	Pantoea sp. At-9b	plasmid pPAT9B01
NC_014563.1	166	YP_003933492.1	IncFII_repA	99418	100353	-	replication initiation protein 2	Pantoea vagans C9-1	plasmid pPag2
NC_014561.1	168	YP_003929671.1	_	165576	166649	+	replication protein repa	Pantoea vagans C9-1	plasmid pPag1
NC_014258.1	530	YP_003730276.1	Rep_3	528403	529332	-	replication protein RepA	Pantoea vagans C9-1	plasmid pPag3
NC_014832.1	21	YP_004103180.1	RPA	396	1325	+	RepA	Paracoccus aminophilus	plasmid pAMI7
NC_008688.1	654	YP_918790.1	Rep_3	545354	546376	-	initiator RepB protein	Paracoccus denitrificans PD1222	plasmid 1
NC_009753.1	32	YP_001429554.1	RPA	2483	3493	+	hypothetical protein	Paracoccus methylutens	plasmid pMTH1
NC_016607.1	23	YP_005005757.1	PriCT_1	102	1631	+	plasmid replication protein	Pediococcus claussenii ATCC BAA-344	plasmid pPECL-4
NC_017019.1	33	YP_005353105.1	PriCT_1	532	2055	-	plasmid replication protein	Pediococcus claussenii ATCC BAA-344	plasmid pPECL-8
NC_016608.1	36	YP_005005773.1	RepA_N	143	1246	+	plasmid replication initiator protein A	Pediococcus claussenii ATCC BAA-344	plasmid pPECL-5
NC_008608.1	31	YP_899682.1	RepA_C	13629	14495	+	plasmid encoded RepA protein	Pelobacter propionicus DSM 2379	plasmid pPRO2
NC_008608.1	31	YP_899698.1	Rep_3	29297	30121	-	initiator RepB protein	Pelobacter propionicus DSM 2379	plasmid pPRO2
NC_008607.1	202	YP_899572.1	Toprim_N	107475	108890	+	DNA primase	Pelobacter propionicus DSM 2379	plasmid pPRO1
NC_008607.1	202	YP_899630.1	Rep_3	162417	163739	-	initiator RepB protein	Pelobacter propionicus DSM 2379	plasmid pPRO1
NC_008607.1	202	YP_899631.1	Rep_3	165212	166411	+	initiator RepB protein	Pelobacter propionicus DSM 2379	plasmid pPRO1
NC_012439.1	54	YP_002729788.1	Rep_3	45315	46865	-	putative replication initiation protein	Persephonella marina EX-H1	plasmid unnamed
NC_012439.1	54	YP_002729739.1	_	6369	7094	-	DNA replication protein DnaC	Persephonella marina EX-H1	plasmid unnamed
NC_018422.1	70	YP_006589798.1	RPA	101	1198	+	replication initiation protein	Phaeobacter gallaeciensis 2.10	plasmid pPGA2_71
NC_018423.1	94	YP_006589846.1	Rep_3	101	1399	+	putative replication initiation protein RepB	Phaeobacter gallaeciensis 2.10	plasmid pPGA2_95
NC_018421.1	238	YP_006589591.1	ParBc	1402	2544	+	plamid partition protein-like protein	Phaeobacter gallaeciensis 2.10	plasmid pPGA2_239
NC_018421.1	238	YP_006589797.1	DnaA_N	236610	237305	-	hypothetical protein	Phaeobacter gallaeciensis 2.10	plasmid pPGA2_239
NC_011143.1	383	YP_002128519.1	Rep_3	1	1086	+	replication initiator protein	Phenylobacterium zucineum HLK1	plasmid unnamed
NC_014653.1	153	YP_003993788.1	Rep_3	95452	96540	-	replication protein	Photobacterium damselae subsp. damselae	plasmid pPHDD1
NC_016983.1	204	YP_005352599.1	_	168383	169279	+	DNA replication terminus site-binding protein	Photobacterium damselae subsp. damselae	plasmid pAQU1
NC_012919.1	56	YP_003023949.1	Rep_3	24851	25615	+	RepB initiator protein	Photobacterium damselae subsp. piscicida	plasmid pP9014
NC_012919.1	56	YP_003023930.1	_	4813	7977	-	TraC DNA primase	Photobacterium damselae subsp. piscicida	plasmid pP9014
NC_008613.1	132	YP_908713.1	_	96734	97609	+	DNA replication terminus site-binding protein	Photobacterium damselae subsp. piscicida	plasmid pP91278
NC_008612.1	150	YP_908534.1	_	102280	103155	+	DNA replication terminus site-binding protein	Photobacterium damselae subsp. piscicida	plasmid pP99-018
NC_005871.1	80	YP_015518.1	KfrA_N	75589	76602	+	hypothetical protein	Photobacterium profundum SS9	plasmid pPBPR1
NC_012961.1	29	YP_003038813.1	_	1	1065	+	putative replication protein A	Photorhabdus asymbiotica	plasmid pPAU1
NC_014149.1	37	YP_003632302.1	ParBc	31603	33477	+	parB-like partition protein	Planctomyces limnophilus DSM 3776	plasmid pPLIM01
NC_008762.1	22	YP_973978.1	RPA	17280	18218	-	plasmid replication initiator protein-like protein	Polaromonas naphthalenivorans CJ2	plasmid pPNAP06
NC_008761.1	59	YP_973925.1	TrfA	11708	12745	-	TrfA family protein	Polaromonas naphthalenivorans CJ2	plasmid pPNAP05
NC_008761.1	59	YP_973912.1	KfrA_N	1583	2455	-	mucin-associated surface protein	Polaromonas naphthalenivorans CJ2	plasmid pPNAP05
NC_008760.1	144	YP_973851.1	Rep_3	76069	77499	+	initiator RepB protein	Polaromonas naphthalenivorans CJ2	plasmid pPNAP04
NC_008759.1	172	YP_973742.1	Rep_3	134639	136054	+	initiator RepB protein	Polaromonas naphthalenivorans CJ2	plasmid pPNAP03
NC_008758.1	190	YP_973488.1	TrfA	31163	32176	-	hypothetical protein	Polaromonas naphthalenivorans CJ2	plasmid pPNAP02
NC_008757.1	353	YP_973193.1	RPA	37549	38400	+	putative replication initiator and transcription repressor protein	Polaromonas naphthalenivorans CJ2	plasmid pPNAP01
NC_008757.1	353	YP_973269.1	Rep_3	117029	118330	-	initiator RepB protein	Polaromonas naphthalenivorans CJ2	plasmid pPNAP01
NC_007950.1	338	YP_552264.1	Rep_3	260991	262286	-	initiator RepB protein	Polaromonas sp. JS666	plasmid 2
NC_007949.1	360	YP_551815.1	TrfA	156964	157986	+	TrfA	Polaromonas sp. JS666	plasmid 1
NC_007949.1	360	YP_551768.1	Rep_3	100368	101834	-	hypothetical protein	Polaromonas sp. JS666	plasmid 1
NC_007949.1	360	YP_551823.1	ParBc	164832	166580	+	ParB family protein	Polaromonas sp. JS666	plasmid 1
NC_015258.1	70	YP_004301726.1	RP-C	60140	61459	+	Replication protein C	Polymorphum gilvum SL003B-26A1	plasmid pSL003B
NC_011061.1	67	YP_002019746.1	RepA_C	63336	64160	+	plasmid encoded RepA protein	Prosthecochloris aestuarii DSM 271	plasmid pPAES01
NC_010555.1	36	YP_001812451.1	Rep_3	1	867	+	Pi protein %28replication initiation protein%29	Proteus mirabilis HI4320	plasmid pHI4320
NC_003905.1	217	NP_640150.1	ParBc	131830	132804	+	plasmid replication%2Fpartition related protein	Proteus vulgaris	plasmid Rts1
NC_003905.1	217	NP_639962.1	_	311	1177	+	replication initiation protein	Proteus vulgaris	plasmid Rts1
NC_010643.1	40	YP_001874895.1	RepA_C	26570	27541	+	plasmid replication protein	Providencia rettgeri	plasmid R7K
NC_016974.1	178	YP_005351824.1	Rep_3	127977	128804	+	replicase	Providencia stuartii	plasmid pMR0211
NC_016974.1	178	YP_005351713.1	_	1139	2239	+	plasmid replication protein RepA	Providencia stuartii	plasmid pMR0211
NC_016974.1	178	YP_005351849.1	_	158046	158162	+	replication initiator protein	Providencia stuartii	plasmid pMR0211
NC_015708.1	98	YP_004661155.1	_	4961	6091	-	plasmid replication protein	Pseudoalteromonas sp. SANK 73390	plasmid pTML1
NC_009739.1	24	YP_001427363.1	_	5853	7328	-	replication protein	Pseudomonas aeruginosa	plasmid pMATVIM-7
NC_007100.1	57	YP_245484.1	_	54559	55920	-	RepA replication protein	Pseudomonas aeruginosa	plasmid Rms149
NC_008357.1	89	YP_758654.1	TrfA	16523	17671	-	TrfA2 replication protein%2C long form	Pseudomonas aeruginosa	plasmid pBS228
NC_008357.1	89	YP_758714.1	_	69421	71661	-	TraC DNA primase	Pseudomonas aeruginosa	plasmid pBS228
NC_009444.1	425	YP_001201810.1	_	69277	70257	-	low similarity to DNA replication terminus site-binding protein	Pseudomonas fluorescens SBW25	plasmid pQBR103
NC_009444.1	425	YP_001201956.1	_	213858	215246	+	putative DNA primase	Pseudomonas fluorescens SBW25	plasmid pQBR103
NC_009444.1	425	YP_001202129.1	_	339909	341090	-	putative replication protein	Pseudomonas fluorescens SBW25	plasmid pQBR103
NC_009444.1	425	YP_001202190.1	_	388361	389491	+	putative replication protein	Pseudomonas fluorescens SBW25	plasmid pQBR103
NC_005244.2	102	NP_943141.1	Rep_3	5212	6078	+	hypothetical protein	Pseudomonas putida ND6	plasmid pND6-1
NC_005244.2	102	NP_943160.1	KfrA_N	27231	28280	-	hypothetical protein	Pseudomonas putida ND6	plasmid pND6-1
NC_018746.1	117	YP_006870677.1	Rep_3	91279	92598	+	putative replication protein	Pseudomonas putida ND6	plasmid pND6-2
NC_018746.1	117	YP_006870630.1	_	49997	50425	+	DNA replication and repair protein	Pseudomonas putida ND6	plasmid pND6-2
NC_004444.1	199	NP_758604.1	Rep_3	69241	70107	-	replication initiator protein	Pseudomonas resinovorans	plasmid pCAR1
NC_004956.1	109	NP_862528.1	TrfA	89488	90399	+	TrfA protein	Pseudomonas sp. ADP	plasmid pADP-1
NC_004956.1	109	NP_862451.1	KfrA_N	7763	8794	+	KrfA protein	Pseudomonas sp. ADP	plasmid pADP-1
NC_011838.1	200	YP_002474007.1	Rep_3	69241	70107	-	replication initiator protein	Pseudomonas sp. CA10	plasmid pCAR1.2
NC_010891.1	55	YP_001966281.1	RPA	713	1849	+	Rep	Pseudomonas sp. CT14	plasmid pCT14
NC_016644.1	82	YP_005083644.1	_	3784	4353	+	plasmid replication-initiation protein Rep	Pseudomonas sp. MC1	plasmid KOPRI126573
NC_005919.1	40	YP_025669.1	Replicase	1	1302	+	replication protein	Pseudomonas syringae pv. maculicola	plasmid pPMA4326B
NC_005918.1	47	YP_025619.1	Replicase	1	1311	+	replication protein	Pseudomonas syringae pv. maculicola	plasmid pPMA4326A
NC_002759.1	40	NP_114194.1	Replicase	44	1357	+	replicase	Pseudomonas syringae pv. maculicola str. M6	plasmid pFKN
NC_007275.1	52	YP_272257.1	Replicase	304	1617	+	replicase family protein	Pseudomonas syringae pv. phaseolicola 1448A	plasmid small plasmid
NC_007274.1	132	YP_272130.1	Replicase	385	1617	+	replication protein	Pseudomonas syringae pv. phaseolicola 1448A	plasmid large plasmid
NC_005205.1	73	NP_940687.1	Replicase	1	1314	+	major replication protein	Pseudomonas syringae pv. syringae	plasmid pPSR1
NC_004632.1	67	NP_808593.1	Replicase	350	1723	+	RepA protein%2C putative	Pseudomonas syringae pv. tomato str. DC3000	plasmid pDC3000B
NC_004632.1	67	NP_808643.1	_	42922	47595	+	DNA primase TraC	Pseudomonas syringae pv. tomato str. DC3000	plasmid pDC3000B
NC_004633.1	74	NP_808663.1	Replicase	351	1664	+	replication protein RepA	Pseudomonas syringae pv. tomato str. DC3000	plasmid pDC3000A
NC_004633.1	74	NP_808707.1	_	47811	51980	+	DNA primase%2C putative	Pseudomonas syringae pv. tomato str. DC3000	plasmid pDC3000A
NC_016601.1	67	YP_004991210.1	Prim-Pol	10789	11679	+	Bifunctional DNA primase%2Fpolymerase	Pseudonocardia dioxanivorans CB1190	plasmid pPSED02
NC_015314.1	192	YP_004336773.1	Prim-Pol	147821	148951	+	Bifunctional DNA primase%2Fpolymerase	Pseudonocardia dioxanivorans CB1190	plasmid pPSED01
NC_016646.1	441	YP_005086832.1	RP-C	319041	320423	-	Replication protein C	Pseudovibrio sp. FO-BEG1	plasmid unnamed
NC_007968.1	41	YP_579243.1	Replicase	16964	17845	-	plasmid replicase	Psychrobacter cryohalolentis K5	plasmid 1
NC_007968.1	41	YP_579255.1	Rep_3	26924	27871	+	initiator RepB protein	Psychrobacter cryohalolentis K5	plasmid 1
NC_015459.1	41	YP_004418930.1	_	37307	38041	-	DNA replication protein DnaC	Pusillimonas sp. T7-7	plasmid unnamed
NC_016819.1	115	YP_005202445.1	Rep_3	6252	7301	-	Initiator Replication protein	Rahnella aquatilis CIP 78.65 = ATCC 33071	plasmid pRahaq202
NC_016835.1	464	YP_005220437.1	Rep_3	139994	140980	-	protein involved in initiation of plasmid replication	Rahnella aquatilis CIP 78.65 = ATCC 33071	plasmid pRahaq201
NC_015063.1	133	YP_004215778.1	Rep_3	24801	25808	-	initiator RepB protein	Rahnella sp. Y9602	plasmid pRAHAQ02
NC_015062.1	617	YP_004215438.1	Rep_3	295933	296919	-	initiator RepB protein	Rahnella sp. Y9602	plasmid pRAHAQ01
NC_015062.1	617	YP_004215668.1	_	550833	551279	+	replication protein	Rahnella sp. Y9602	plasmid pRAHAQ01
NC_005912.1	88	YP_025418.1	TrfA	55727	56947	-	transreplication factor	Ralstonia eutropha JMP134	plasmid pJP4
NC_005912.1	88	YP_025419.1	TrfA	55727	56581	-	transreplication factor	Ralstonia eutropha JMP134	plasmid pJP4
NC_005912.1	88	YP_025440.1	_	73785	78131	-	DNA replication primase	Ralstonia eutropha JMP134	plasmid pJP4
NC_007337.1	88	YP_293654.1	TrfA	55727	56947	-	TrfA	Ralstonia eutropha JMP134	plasmid Plasmid1
NC_007337.1	88	YP_293600.1	KfrA_N	1365	2396	-	hypothetical protein	Ralstonia eutropha JMP134	plasmid Plasmid1
NC_007336.1	635	YP_293333.1	Rep_3	304423	305829	-	hypothetical protein	Ralstonia eutropha JMP134	plasmid megaplasmid
NC_007336.1	635	YP_293506.1	KfrA_N	520546	521766	+	hypothetical protein	Ralstonia eutropha JMP134	plasmid megaplasmid
NC_007336.1	635	YP_293540.1	KfrA_N	562611	563846	+	hypothetical protein	Ralstonia eutropha JMP134	plasmid megaplasmid
NC_012851.1	51	YP_002978423.1	Rep_3	3587	4342	+	initiator RepB protein	Ralstonia pickettii 12D	plasmid pRp12D03
NC_012849.1	273	YP_002973647.1	Rep_3	74537	75844	+	replication protein	Ralstonia pickettii 12D	plasmid pRp12D02
NC_012855.1	390	YP_002979965.1	RepA_C	369700	370704	+	plasmid encoded RepA protein	Ralstonia pickettii 12D	plasmid pRp12D01
NC_012855.1	390	YP_002979972.1	Rep_3	375572	376831	-	initiator RepB protein	Ralstonia pickettii 12D	plasmid pRp12D01
NC_010683.1	81	YP_001901323.1	Rep_3	8340	9095	+	initiator RepB protein	Ralstonia pickettii 12J	plasmid pRPIC01
NC_003296.1	2095	NP_522087.1	Rrf2	656937	657368	-	hypothetical protein	Ralstonia solanacearum GMI1000	plasmid pGMI1000MP
NC_003296.1	2095	NP_521562.1	RepA_C	1219	2244	+	REPA replic	Ralstonia solanacearum GMI1000	plasmid pGMI1000MP
NC_003296.1	2095	NP_521974.1	ParBc	522869	523309	-	hypothetical protein	Ralstonia solanacearum GMI1000	plasmid pGMI1000MP
NC_003296.1	2095	NP_522131.1	ParBc	710925	711593	+	hypothetical protein	Ralstonia solanacearum GMI1000	plasmid pGMI1000MP
NC_003296.1	2095	NP_523176.1	ParBc	2034556	2035185	-	hypothetical protein	Ralstonia solanacearum GMI1000	plasmid pGMI1000MP
NC_007763.1	184	YP_471934.1	RP-C	183046	184338	+	replication initiation protein RepC	Rhizobium etli CFN 42	plasmid p42b
NC_007762.1	194	YP_471631.1	RP-C	38449	39711	+	plasmid replication protein RepCa2	Rhizobium etli CFN 42	plasmid p42a
NC_007762.1	194	YP_471771.1	RP-C	193018	194229	+	replication initiation protein RepC	Rhizobium etli CFN 42	plasmid p42a
NC_007764.1	251	YP_472166.1	RP-C	249644	250948	+	replication initiation protein RepC	Rhizobium etli CFN 42	plasmid p42c
NC_004041.2	371	NP_660040.1	RP-C	370046	371254	+	replication initiation protein RepC	Rhizobium etli CFN 42	plasmid symbiotic plasmid p42d
NC_007765.1	505	YP_472621.1	RP-C	504120	505334	+	replication initiation protein RepC	Rhizobium etli CFN 42	plasmid p42e
NC_007766.1	643	YP_472830.1	RP-C	223367	224671	-	replication initiation protein RepC	Rhizobium etli CFN 42	plasmid p42f
NC_007766.1	643	YP_473188.1	RP-C	641237	642517	+	replication initiation protein RepC	Rhizobium etli CFN 42	plasmid p42f
NC_011371.1	258	YP_002284251.1	RP-C	164121	165413	-	replication initiation protein RepC	Rhizobium leguminosarum bv. trifolii WSM2304	plasmid pRLG204
NC_011370.1	309	YP_002283935.1	RP-C	102968	104245	+	replication initiation protein RepC	Rhizobium leguminosarum bv. trifolii WSM2304	plasmid pRLG203
NC_011366.1	502	YP_002278285.1	RP-C	443591	444805	-	replication initiation protein RepC	Rhizobium leguminosarum bv. trifolii WSM2304	plasmid pRLG202
NC_011368.1	1266	YP_002279383.1	RP-C	1112451	1113755	+	replication initiation protein RepC	Rhizobium leguminosarum bv. trifolii WSM2304	plasmid pRLG201
NC_011368.1	1266	YP_002279473.1	RP-C	1205781	1207085	+	replication initiation protein RepC	Rhizobium leguminosarum bv. trifolii WSM2304	plasmid pRLG201
NC_011368.1	1266	YP_002278680.1	ParA	329595	330803	-	plasmid partitioning protein RepA	Rhizobium leguminosarum bv. trifolii WSM2304	plasmid pRLG201
NC_008383.1	147	YP_770904.1	RP-C	2455	3672	+	replication initiation protein RepC	Rhizobium leguminosarum bv. viciae 3841	plasmid pRL8
NC_008382.1	152	YP_770748.1	RP-C	2459	3673	+	replication initiation protein RepC	Rhizobium leguminosarum bv. viciae 3841	plasmid pRL7
NC_008382.1	152	YP_770781.1	RP-C	35587	36801	+	replication initiation protein RepC	Rhizobium leguminosarum bv. viciae 3841	plasmid pRL7
NC_008382.1	152	YP_770827.1	RP-C	79212	80456	+	replication initiation protein RepC	Rhizobium leguminosarum bv. viciae 3841	plasmid pRL7
NC_008379.1	353	YP_765301.1	RP-C	2409	3713	+	replication initiation protein RepC	Rhizobium leguminosarum bv. viciae 3841	plasmid pRL9
NC_008381.1	488	YP_770306.1	RP-C	2404	3711	+	replication initiation protein RepC	Rhizobium leguminosarum bv. viciae 3841	plasmid pRL10
NC_008381.1	488	YP_770394.1	ParA	105521	106768	+	replication protein RepA	Rhizobium leguminosarum bv. viciae 3841	plasmid pRL10
NC_008384.1	684	YP_771036.1	RP-C	2353	3567	+	replication initiation protein RepC	Rhizobium leguminosarum bv. viciae 3841	plasmid pRL11
NC_008378.1	870	YP_764520.1	RP-C	2355	3659	+	replication initiation protein RepC	Rhizobium leguminosarum bv. viciae 3841	plasmid pRL12
NC_014035.1	133	YP_003579778.1	RP-C	99677	100780	+	plasmid replication protein RepC	Rhodobacter capsulatus SB 1003	plasmid pRCB133
NC_007490.1	101	YP_345377.1	RP-C	34613	35824	-	replication initiation protein RepC	Rhodobacter sphaeroides 2.4.1	plasmid D
NC_007489.1	105	YP_345323.1	ParA	71408	72715	+	RepA partitioning protein%2FATPase%2C ParA type	Rhodobacter sphaeroides 2.4.1	plasmid C
NC_007488.1	114	YP_345185.1	RP-C	22769	24070	+	replication initiation protein RepC	Rhodobacter sphaeroides 2.4.1	plasmid B
NC_009007.1	114	YP_001033804.1	RPA	6361	7323	+	plasmid replication initiator protein RepA	Rhodobacter sphaeroides 2.4.1	plasmid A
NC_009007.1	114	YP_001033868.1	RP-C	88561	89823	-	replication protein C	Rhodobacter sphaeroides 2.4.1	plasmid A
NC_009007.1	114	YP_001033825.1	PRK03635	34238	35137	-	chromosome replication initiation inhibitor protein	Rhodobacter sphaeroides 2.4.1	plasmid A
NC_011150.1	79	YP_002149575.1	_	45539	46456	+	putative replication protein	Rhodococcus equi	plasmid pVAPB1593
NC_002576.1	81	NP_066807.1	_	69581	70498	+	putative replication protein	Rhodococcus equi	plasmid virulence plasmid
NC_004854.1	81	NP_858509.1	_	69581	70498	+	replication protein	Rhodococcus equi	plasmid pREAT701 (p33701)
NC_011151.1	81	YP_002149641.1	_	45194	46111	+	putative replication protein	Rhodococcus equi	plasmid pVAPA1037
NC_007486.1	104	YP_345115.1	_	60073	61239	+	replication protein	Rhodococcus erythropolis PR4	plasmid pREC1
NC_008271.1	332	YP_709072.1	_	260399	261733	-	replication protein	Rhodococcus jostii RHA1	plasmid pRHL3
NC_008270.1	443	YP_708675.1	Rrf2	317434	318867	-	GntR family transcriptional regulator	Rhodococcus jostii RHA1	plasmid pRHL2
NC_008270.1	443	YP_708691.1	Rrf2	332775	334193	-	GntR family transcriptional regulator	Rhodococcus jostii RHA1	plasmid pRHL2
NC_008269.1	1123	YP_707798.1	_	570778	571761	+	replication protein	Rhodococcus jostii RHA1	plasmid pRHL1
NC_008269.1	1123	YP_707877.1	_	654088	655455	-	Rep protein	Rhodococcus jostii RHA1	plasmid pRHL1
NC_012523.1	111	YP_002784482.1	ParBc	40246	41865	-	putative plasmid partitioning protein ParB	Rhodococcus opacus B4	plasmid pKNR
NC_012521.1	245	YP_002776996.1	_	56939	58291	+	putative replication protein	Rhodococcus opacus B4	plasmid pROB02
NC_010850.1	117	YP_001965141.1	_	34287	35672	+	replication initiator protein	Rhodococcus sp. NS1	plasmid pNSL1
NC_007901.1	257	YP_515960.1	_	32645	33019	-	single-strand binding protein%2Fprimosomal replication protein n	Rhodoferax ferrireducens T118	plasmid plasmid1
NC_007641.1	54	YP_425060.1	RPA	22802	23734	-	RepA-related protein	Rhodospirillum rubrum ATCC 11170	plasmid unnamed
NC_007641.1	54	YP_425065.1	RepA_C	27680	28666	-	plasmid encoded RepA protein	Rhodospirillum rubrum ATCC 11170	plasmid unnamed
NC_013502.1	125	YP_003292130.1	RepA_C	84965	85852	+	plasmid encoded RepA protein	Rhodothermus marinus DSM 4252	plasmid pRMAR01
NC_017041.1	27	YP_005389774.1	DnaA_N	9001	11373	+	DnaA-like protein	Rickettsia australis str. Cutlack	plasmid pMC5_1
NC_007111.1	39	YP_247489.1	DnaA_N	3442	5766	+	hypothetical protein	Rickettsia felis URRWXCal2	plasmid pRFdelta
NC_007110.1	63	YP_247451.1	ParBc	34391	35149	-	ParB-like nuclease domain-containing protein	Rickettsia felis URRWXCal2	plasmid pRF
NC_007110.1	63	YP_247421.1	DnaA_N	3442	5766	+	hypothetical protein	Rickettsia felis URRWXCal2	plasmid pRF
NC_007110.1	63	YP_247435.1	DnaA_N	17327	18517	-	hypothetical protein	Rickettsia felis URRWXCal2	plasmid pRF
NC_010927.1	23	YP_001967396.1	DnaA_N	14605	17067	-	DnaA-like replication initiator protein	Rickettsia monacensis	plasmid pRM
NC_012732.1	26	YP_002922000.1	DnaA_N	2771	5110	+	DnaA-like protein	Rickettsia peacockii str. Rustic	plasmid pRPR
NC_008387.1	69	YP_771864.1	ParA	54712	56103	-	putative replication protein	Roseobacter denitrificans OCh 114	plasmid pTB2
NC_008386.1	106	YP_771734.1	RP-C	22578	23891	+	replication protein C	Roseobacter denitrificans OCh 114	plasmid pTB1
NC_015729.1	64	YP_004688997.1	RPA	62136	63152	-	hypothetical protein	Roseobacter litoralis Och 149	plasmid pRLO149_63
NC_015728.1	83	YP_004688860.1	RP-C	2552	3817	+	putative replication protein C	Roseobacter litoralis Och 149	plasmid pRLO149_83
NC_015741.1	94	YP_004716588.1	ParA	101	1405	+	putative replication protein ParA	Roseobacter litoralis Och 149	plasmid pRLO149_94
NC_006569.1	492	YP_165132.1	ParBc	332220	333317	-	replication protein	Ruegeria pomeroyi DSS-3	plasmid megaplasmid
NC_004929.1	76	NP_861975.1	RPA	75	1079	-	rb100	Ruegeria sp. PR1b	plasmid pSD20
NC_004929.1	76	NP_861977.1	ParBc	3022	4191	+	rb102	Ruegeria sp. PR1b	plasmid pSD20
NC_004574.1	149	NP_788087.1	RP-C	1	1281	-	putative plasmid replication protein	Ruegeria sp. PR1b	plasmid pSD25
NC_004574.1	149	NP_788179.1	RP-C	107989	109131	-	putative plasmid replication protein	Ruegeria sp. PR1b	plasmid pSD25
NC_008042.1	131	YP_611167.1	RPA	16148	17152	-	hypothetical protein	Ruegeria sp. TM1040	plasmid unnamed
NC_008043.1	822	YP_611641.1	Rep_3	427302	428594	+	initiator RepB protein	Ruegeria sp. TM1040	plasmid mega plasmid
NC_014825.1	353	YP_004090126.1	_	132121	132744	+	DNA primase	Ruminococcus albus 7	plasmid pRUMAL02
NC_014825.1	353	YP_004090230.1	_	270057	270671	-	DNA primase	Ruminococcus albus 7	plasmid pRUMAL02
NC_014824.1	421	YP_004089979.1	Toprim_N	396991	398160	-	DNA primase catalytic core domain	Ruminococcus albus 7	plasmid pRUMAL01
NC_014824.1	421	YP_004089827.1	Rep_3	248195	249349	+	initiator RepB protein	Ruminococcus albus 7	plasmid pRUMAL01
NC_015695.1	39	YP_004646519.1	Rep_3	27698	28648	-	initiator RepB protein	Runella slithyformis DSM 19594	plasmid pRUNSL05
NC_015705.1	45	YP_004659165.1	Rep_3	6701	8065	+	initiator RepB protein	Runella slithyformis DSM 19594	plasmid pRUNSL04
NC_015694.1	67	YP_004646496.1	Rep_3	65967	66884	-	initiator RepB protein	Runella slithyformis DSM 19594	plasmid pRUNSL03
NC_015704.1	94	YP_004659101.1	Rep_3	27816	29006	+	initiator RepB protein	Runella slithyformis DSM 19594	plasmid pRUNSL02
NC_015693.1	107	YP_004646397.1	Rep_3	64365	65267	+	initiator RepB protein	Runella slithyformis DSM 19594	plasmid pRUNSL01
NC_007678.1	36	YP_446960.1	Rep_3	1	1011	+	initiator replication protein RepB	Salinibacter ruber DSM 13855	plasmid pSR35
NC_006855.1	50	YP_209274.1	Rep_3	15796	16815	+	RepFIB replication protein A	Salmonella enterica subsp. enterica serovar Choleraesuis str. SC-B67	plasmid pSCV50
NC_006855.1	50	YP_209281.2	IncFII_repA	23483	24352	-	replication protein	Salmonella enterica subsp. enterica serovar Choleraesuis str. SC-B67	plasmid pSCV50
NC_006856.1	139	YP_209451.1	Rep_3	117380	118390	+	DNA replication protein	Salmonella enterica subsp. enterica serovar Choleraesuis str. SC-B67	plasmid pSC138
NC_006856.1	139	YP_209378.1	_	57308	57592	-	DNA primase	Salmonella enterica subsp. enterica serovar Choleraesuis str. SC-B67	plasmid pSC138
NC_016936.1	55	YP_005317229.1	Rep_3	26647	28017	+	initiator RepB protein	Saprospira grandis str. Lewin	plasmid unnamed
NC_013518.1	54	YP_003310923.1	RPA	14932	16104	-	hypothetical protein	Sebaldella termitidis ATCC 33386	plasmid pSTERM01
NC_013518.1	54	YP_003310928.1	Rep_3	18091	18714	+	hypothetical protein	Sebaldella termitidis ATCC 33386	plasmid pSTERM01
NC_017070.1	30	YP_005434659.1	Rep_3	1	1227	+	putative initiator Rep protein	Selenomonas ruminantium subsp. lactilytica TAM6421	plasmid pSRC6
NC_017077.1	30	YP_005439658.1	Rep_3	1706	2935	+	putative replication initiator protein	Selenomonas ruminantium subsp. lactilytica TAM6421	plasmid pSRC7
NC_017069.1	73	YP_005434629.1	Rep_3	59728	60423	+	putative phage related protein	Selenomonas ruminantium subsp. lactilytica TAM6421	plasmid pSRC4
NC_017073.1	73	YP_005434788.1	Toprim_N	66176	68161	-	putative DNA primase	Selenomonas ruminantium subsp. lactilytica TAM6421	plasmid pSRC3
NC_017076.1	94	YP_005439541.1	Rep_3	2725	4101	+	putative replication initiator protein	Selenomonas ruminantium subsp. lactilytica TAM6421	plasmid pSRC2
NC_017078.1	285	YP_005439674.1	Rep_3	2956	4326	+	putative initiator Rep protein	Selenomonas ruminantium subsp. lactilytica TAM6421	plasmid pSRC1
NC_002523.4	153	YP_006194156.1	Rep_3	113796	114785	-	RepA	Serratia entomophila	plasmid pADAP
NC_002523.4	153	NP_938110.1	_	22472	22579	+	RepA3-like	Serratia entomophila	plasmid pADAP
NC_015972.1	43	YP_004831097.1	_	16469	16711	+	RepA4	Serratia marcescens	plasmid pSM22
NC_005211.1	275	NP_941080.1	Rep_3	1	876	+	putative rep protein	Serratia marcescens	plasmid R478
NC_005211.1	275	NP_941358.1	_	260265	261353	-	plasmid replication protein	Serratia marcescens	plasmid R478
NC_009829.1	47	YP_001471721.1	IncFII_repA	39729	40586	-	replication initiation protein	Serratia proteamaculans 568	plasmid pSPRO01
NC_017572.1	61	YP_006022841.1	ParBc	10427	12301	+	ParB domain-containing protein nuclease	Shewanella baltica BA175	plasmid pSBAL17502
NC_017570.1	72	YP_006018600.1	ParBc	61724	63598	-	ParB domain-containing protein nuclease	Shewanella baltica BA175	plasmid pSBAL17501
NC_017580.1	92	YP_006039770.1	Rep_3	89474	90526	+	initiator RepB protein	Shewanella baltica OS117	plasmid pSBAL11702
NC_017577.1	120	YP_006035137.1	Rep_3	37646	38788	-	initiator RepB protein	Shewanella baltica OS117	plasmid pSBAL11701
NC_017577.1	120	YP_006035165.1	_	67116	67985	-	site-binding protein DNA replication region	Shewanella baltica OS117	plasmid pSBAL11701
NC_004349.1	162	NP_720340.1	_	608	1489	+	replication protein RepA	Shewanella oneidensis MR-1	plasmid megaplasmid
NC_008573.1	279	YP_863743.1	Rep_3	100875	102038	-	initiator RepB protein	Shewanella sp. ANA-3	plasmid Plasmid1
NC_010657.1	33	YP_001878783.1	Rep_3	8826	9698	-	replication initation protein Pi	Shigella boydii CDC 3083-94	plasmid pBS512_33
NC_010660.1	211	YP_001883286.1	IncFII_repA	193116	193973	+	replication protein	Shigella boydii CDC 3083-94	plasmid pBS512_211
NC_007607.1	183	YP_406138.1	IncFII_repA	107005	107862	+	replication protein	Shigella dysenteriae Sd197	plasmid pSD1_197
NC_007607.1	183	YP_406221.1	IncFII_repA	176840	177697	+	replication protein	Shigella dysenteriae Sd197	plasmid pSD1_197
NC_017319.1	223	YP_005712161.1	IncFII_repA	209331	210188	+	RepA	Shigella flexneri 2002017	plasmid pSFxv_1
NC_018303.1	48	YP_006575855.1	RP-C	42345	43559	+	putative replication protein C	Sinorhizobium fredii HH103	plasmid pSfHH103d
NC_016814.1	144	YP_005191304.1	RP-C	2425	3624	+	Replication protein C	Sinorhizobium fredii HH103	plasmid pSfHH103c
NC_016814.1	144	YP_005191401.1	RP-C	88678	89892	+	putative replication protein C	Sinorhizobium fredii HH103	plasmid pSfHH103c
NC_016814.1	144	YP_005191460.1	RP-C	138825	140102	+	putative replication protein C	Sinorhizobium fredii HH103	plasmid pSfHH103c
NC_018299.1	248	YP_006575716.1	RP-C	155437	156651	+	hypothetical protein	Sinorhizobium fredii HH103	plasmid pSfHH103d
NC_018299.1	248	YP_006575750.1	ParBc	195086	197242	+	K03497 chromosome partitioning protein%2C ParB family	Sinorhizobium fredii HH103	plasmid pSfHH103d
NC_018294.1	277	YP_006575337.1	ParBc	75149	75577	+	hypothetical protein	Sinorhizobium fredii HH103	plasmid pSfHH103d
NC_016815.1	2096	YP_005191469.1	RP-C	2362	3675	+	putative replication protein C	Sinorhizobium fredii HH103	plasmid pSfHH103e
NC_016815.1	2096	YP_005191660.1	RepB	214913	215959	+	putative replication protein B	Sinorhizobium fredii HH103	plasmid pSfHH103e
NC_016815.1	2096	YP_005193424.1	PRK03635	2088355	2089254	+	Chromosome initiation inhibitor OriC replication inhibitor	Sinorhizobium fredii HH103	plasmid pSfHH103e
NC_010865.1	181	YP_001965502.1	RP-C	2426	3670	+	replication initiation protein RepC	Sinorhizobium meliloti SM11	plasmid pSmeSM11b
NC_017326.1	1632	YP_005722337.1	RP-C	2361	3671	+	putative replication protein C	Sinorhizobium meliloti SM11	plasmid pSmeSM11d
NC_017326.1	1632	YP_005722449.1	ParA	134333	135598	-	probabable replication protein A	Sinorhizobium meliloti SM11	plasmid pSmeSM11d
NC_017327.1	1633	YP_005723885.1	RP-C	2330	3535	+	RepC2 replication protein	Sinorhizobium meliloti SM11	plasmid pSmeSM11c
NC_017327.1	1633	YP_005724165.1	ParA	237152	238423	-	putative replication protein RepA	Sinorhizobium meliloti SM11	plasmid pSmeSM11c
NC_017327.1	1633	YP_005724169.1	ParA	241311	242588	-	putative replication protein RepA	Sinorhizobium meliloti SM11	plasmid pSmeSM11c
NC_007714.1	27	YP_456178.1	IncFII_repA	16800	17663	+	replication associated protein RepA1	Sodalis glossinidius str. 'morsitans'	plasmid pSG2
NC_007713.1	83	YP_456124.1	IncFII_repA	29831	30679	-	replication associated protein RepA1	Sodalis glossinidius str. 'morsitans'	plasmid pSG1
NC_015595.1	124	YP_004556205.1	Rep_3	47083	48171	-	initiator RepB protein	Sphingobium chlorophenolicum L-1	plasmid pSPHCH01
NC_015595.1	124	YP_004556206.1	_	48838	49164	+	single-strand binding protein%2FPrimosomal replication protein n	Sphingobium chlorophenolicum L-1	plasmid pSPHCH01
NC_014005.1	32	YP_003543403.1	RPA	1	1104	+	plasmid replication initiator protein RepA	Sphingobium japonicum UT26S	plasmid pUT1
NC_014007.1	191	YP_003547011.1	RPA	26786	27436	-	plasmid replication initiator protein RepA	Sphingobium japonicum UT26S	plasmid pCHQ1
NC_014007.1	191	YP_003547163.1	RPA	155472	156359	-	replication protein A	Sphingobium japonicum UT26S	plasmid pCHQ1
NC_014007.1	191	YP_003546976.1	Rep_3	1	1164	+	replication initiator RepA	Sphingobium japonicum UT26S	plasmid pCHQ1
NC_015974.1	149	YP_004831121.1	Rep_3	1	1164	+	replication initiator RepA	Sphingobium sp. SYK-6	plasmid pSLPG
NC_007353.2	47	YP_302632.2	TrfA	31316	32542	-	TrfA	Sphingomonas sp. A1	plasmid pA1
NC_007353.2	47	YP_302623.1	KfrA_N	20000	21007	-	KrfA	Sphingomonas sp. A1	plasmid pA1
NC_008308.1	255	YP_718153.1	RepA_C	200594	201898	-	RepA replication protein	Sphingomonas sp. KA1	plasmid pCAR3
NC_008308.1	255	YP_718140.1	_	184816	185718	-	putative replication primerase	Sphingomonas sp. KA1	plasmid pCAR3
NC_009508.1	223	YP_001260340.1	RepA_C	63589	64893	+	plasmid encoded RepA protein	Sphingomonas wittichii RW1	plasmid pSWIT02
NC_009507.1	310	YP_001260151.1	Rep_3	174080	175195	+	initiator RepB protein	Sphingomonas wittichii RW1	plasmid pSWIT01
NC_013733.1	36	YP_003391749.1	RepA_C	28968	29897	-	plasmid encoded RepA protein	Spirosoma linguale DSM 74	plasmid pSLIN03
NC_013732.1	147	YP_003391598.1	Rep_3	19356	20459	+	initiator RepB protein	Spirosoma linguale DSM 74	plasmid pSLIN02
NC_013731.1	189	YP_003391417.1	Rep_3	21488	22459	+	initiator RepB protein	Spirosoma linguale DSM 74	plasmid pSLIN01
NC_007792.1	37	YP_492692.1	RepL	6681	7157	+	replication and maintenance protein	Staphylococcus aureus subsp. aureus USA300_FPR3757	plasmid pUSA03
NC_007792.1	37	YP_492687.1	RepA_N	101	1060	+	replication initiator protein	Staphylococcus aureus subsp. aureus USA300_FPR3757	plasmid pUSA03
NC_005004.1	24	NP_863225.1	RepA_N	23505	24365	+	replication protein	Staphylococcus epidermidis ATCC 12228	plasmid pSE-12228-05
NC_007352.1	23	YP_302585.1	RepA_N	2744	3715	+	replication initiator protein	Staphylococcus saprophyticus subsp. saprophyticus ATCC 15305	plasmid pSSP2
NC_007352.1	23	YP_302584.1	_	1543	2229	-	replication-associated protein	Staphylococcus saprophyticus subsp. saprophyticus ATCC 15305	plasmid pSSP2
NC_007351.1	38	YP_302561.1	RepA_N	22985	24250	+	putative replication initiation protein	Staphylococcus saprophyticus subsp. saprophyticus ATCC 15305	plasmid pSSP1
NC_007351.1	38	YP_302575.1	Rep_1	33944	34696	-	putative replication initiation protein	Staphylococcus saprophyticus subsp. saprophyticus ATCC 15305	plasmid pSSP1
NC_015432.1	66	YP_004400630.1	RepA_N	276	1268	+	replication initiator protein	Staphylococcus saprophyticus subsp. saprophyticus MS1146	plasmid pSSAP1
NC_013945.1	29	YP_003505795.1	ParA	19777	20568	+	putative RepB replication associated protein	Staphylococcus simulans bv. staphylolyticus	plasmid pACK3
NC_015173.1	38	YP_004267636.1	ParA	1	870	+	putative plasmid replication protein	Staphylococcus simulans bv. staphylolyticus	plasmid pACK2
NC_013944.1	55	YP_003505746.1	ParA	19777	20568	+	putative RepB replication-associated protein	Staphylococcus simulans bv. staphylolyticus	plasmid pACK1
NC_013944.1	55	YP_003505775.1	ParA	53538	54188	-	putative replication-associated protein	Staphylococcus simulans bv. staphylolyticus	plasmid pACK1
NC_009130.1	52	YP_001096314.1	RepA_N	40171	41142	+	hypothetical protein	Staphylococcus sp. 693-2	plasmid pLEW6932
NC_005207.3	30	NP_940781.1	RepA_N	28515	29768	+	replication protein	Staphylococcus warneri	plasmid pPI-1
NC_005207.3	30	NP_940780.1	ParA	27090	27740	-	putative plasmid replication-associated protein	Staphylococcus warneri	plasmid pPI-1
NC_015219.1	21	YP_004293196.1	Rep_3	2743	3573	-	putative replication protein rep	Streptococcus gallolyticus subsp. gallolyticus ATCC BAA-2069	plasmid pSGG1
NC_015219.1	21	YP_004293208.1	Rep_3	13755	14630	-	putative replication protein rep	Streptococcus gallolyticus subsp. gallolyticus ATCC BAA-2069	plasmid pSGG1
NC_015219.1	21	YP_004293215.1	Rep_3	19471	20412	-	replication protein	Streptococcus gallolyticus subsp. gallolyticus ATCC BAA-2069	plasmid pSGG1
NC_015219.1	21	YP_004293204.1	Rep_1	11059	11658	+	replication protein	Streptococcus gallolyticus subsp. gallolyticus ATCC BAA-2069	plasmid pSGG1
NC_006979.1	29	YP_232752.1	PriCT_1	638	2128	+	RepS	Streptococcus pyogenes	plasmid pSM19035
NC_006979.1	29	YP_232769.1	PriCT_1	15323	16813	-	RepS	Streptococcus pyogenes	plasmid pSM19035
NC_012923.1	25	YP_003024057.1	PriCT_1	5724	7214	-	protein RepR	Streptococcus suis BM407	plasmid pBM407
NC_004719.1	94	NP_828819.1	ParBc	66759	67790	-	putative plasmid partitioning protein	Streptomyces avermitilis MA-4680	plasmid SAP1
NC_016113.1	1809	YP_004919353.1	Rrf2	59759	60202	+	transcriptional regulator	Streptomyces cattleya NRRL 8057 = DSM 46488	plasmid pSCAT
NC_016113.1	1809	YP_004920635.1	Rrf2	1425074	1426054	+	transcriptional regulator	Streptomyces cattleya NRRL 8057 = DSM 46488	plasmid pSCAT
NC_016113.1	1809	YP_004920922.1	Rrf2	1737687	1738118	+	HTH-type transcriptional regulator ywnA	Streptomyces cattleya NRRL 8057 = DSM 46488	plasmid pSCAT
NC_016113.1	1809	YP_004920224.1	ParBc	1012920	1014110	+	hypothetical protein	Streptomyces cattleya NRRL 8057 = DSM 46488	plasmid pSCAT
NC_017585.1	1813	YP_006050234.1	Rrf2	75174	75605	-	transcriptional regulator%2C BadM%2FRrf2 family	Streptomyces cattleya NRRL 8057 = DSM 46488	plasmid pSCATT
NC_017585.1	1813	YP_006050524.1	Rrf2	387234	388214	-	putative transcriptional regulator	Streptomyces cattleya NRRL 8057 = DSM 46488	plasmid pSCATT
NC_017585.1	1813	YP_006051833.1	Rrf2	1752945	1753388	-	transcriptional regulator Rrf2 family protein%2C putative	Streptomyces cattleya NRRL 8057 = DSM 46488	plasmid pSCATT
NC_017585.1	1813	YP_006050948.1	ParBc	799047	800237	-	parB-like partition protein	Streptomyces cattleya NRRL 8057 = DSM 46488	plasmid pSCATT
NC_003903.1	356	NP_639791.1	_	186710	188230	+	DNA primase%2Fhelicase	Streptomyces coelicolor A3(2)	plasmid SCP1
NC_016115.1	130	YP_004927330.1	Prim-Pol	43182	44294	-	Bifunctional DNA primase%2Fpolymerase	Streptomyces flavogriseus ATCC 33331	plasmid pSFLA02
NC_016110.1	189	YP_004909506.1	Prim-Pol	147625	148665	+	Bifunctional DNA primase%2Fpolymerase	Streptomyces flavogriseus ATCC 33331	plasmid pSFLA01
NC_017766.1	165	YP_006250024.1	_	17372	17857	+	replication initiation protein%2C RepL1	Streptomyces hygroscopicus subsp. jinggangensis 5008	plasmid pSHJG1
NC_017766.1	165	YP_006250025.1	_	17854	18174	+	replication initiation protein%2C RepL2	Streptomyces hygroscopicus subsp. jinggangensis 5008	plasmid pSHJG1
NC_004933.1	50	NP_862080.1	ParBc	31183	32082	-	parB1-like	Streptomyces lividans 1326	plasmid SLP2
NC_004808.2	211	NP_851509.1	_	148013	148414	-	replication initiation protein	Streptomyces rochei	plasmid pSLA2-L
NC_004808.2	211	NP_851515.1	_	156251	156637	-	replication initiation protein	Streptomyces rochei	plasmid pSLA2-L
NC_004808.2	211	NP_851517.1	_	160242	160694	+	replication initiation protein%2C RepL1	Streptomyces rochei	plasmid pSLA2-L
NC_006911.1	35	YP_220481.1	Prim-Pol	24269	25174	+	hypothetical protein	Streptomyces sp. F11	plasmid pFP11
NC_010311.1	187	YP_001661613.1	Rrf2	147557	147991	+	hypothetical protein	Streptomyces sp. HK1	plasmid pSHK1
NC_013449.1	86	YP_003280868.1	_	11495	12856	-	Rep	Streptomyces sp. W9	plasmid pCQ3
NC_004934.1	97	NP_862126.1	KorB	35482	36318	+	putative plasmid partitioning protein	Streptomyces violaceoruber	plasmid pSV2
NC_015951.1	290	YP_004800047.1	Rrf2	41073	42035	+	putative transcriptional regulator	Streptomyces violaceusniger Tu 4113	plasmid pSTRVI01
NC_015951.1	290	YP_004800178.1	ParBc	203794	204867	+	parB-like partition protein	Streptomyces violaceusniger Tu 4113	plasmid pSTRVI01
NC_016040.1	59	YP_004870098.1	ParBc	3595	4650	+	ParB-like protein	Sulfobacillus thermotolerans	plasmid pY0017
NC_013770.1	27	YP_003421099.1	ParBc	10086	11429	-	ParB domain protein nuclease	Sulfolobus islandicus L.D.8.5	plasmid pLD8501
NC_013770.1	27	YP_003421105.1	ParBc	12856	13920	-	ParB domain protein nuclease	Sulfolobus islandicus L.D.8.5	plasmid pLD8501
NC_006493.1	41	YP_145742.1	ParBc	1674	2942	+	hypothetical protein	Sulfolobus sp. NOB8H2	plasmid pNOB8
NC_006493.1	41	YP_145783.1	ParBc	35405	36817	+	hypothetical protein	Sulfolobus sp. NOB8H2	plasmid pNOB8
NC_014756.1	51	YP_004049959.1	ParBc	935	1783	+	parB-like partition protein	Sulfuricurvum kujiense DSM 16994	plasmid pSULKU03
NC_014755.1	72	YP_004049887.1	ParBc	12049	13014	-	parB-like partition protein	Sulfuricurvum kujiense DSM 16994	plasmid pSULKU02
NC_014754.1	119	YP_004049785.1	Rep_3	22089	24323	+	initiator RepB protein	Sulfuricurvum kujiense DSM 16994	plasmid pSULKU01
NC_004073.2	46	NP_665782.3	Rrf2	31647	32081	+	ANL44	Synechococcus elongatus PCC 7942	plasmid pANL
NC_004073.2	46	NP_665772.2	ParBc	22197	23021	-	ANL31	Synechococcus elongatus PCC 7942	plasmid pANL
NC_007595.1	46	YP_398716.1	Rrf2	9947	10381	+	BadM%2FRrf2 family transcriptional regulator	Synechococcus elongatus PCC 7942	plasmid 1
NC_007595.1	46	YP_398705.1	ParBc	497	1321	-	hypothetical protein	Synechococcus elongatus PCC 7942	plasmid 1
NC_010480.1	124	YP_001736188.1	ParBc	632	1531	+	ParB family chromosome partitioning protein	Synechococcus sp. PCC 7002	plasmid pAQ6
NC_010474.1	186	YP_001733111.1	ParBc	588	1343	+	plasmid partitioning protein	Synechococcus sp. PCC 7002	plasmid pAQ7
NC_005231.1	44	NP_942410.1	ParBc	10998	11867	+	plasmid partitioning protein	Synechocystis sp. PCC 6803	plasmid pSYSG
NC_015255.1	37	YP_004301601.1	RepA_N	2363	3361	-	plasmid replication initiation protein	Tetragenococcus halophilus HO	plasmid pHDC-HO
NC_015255.1	37	YP_004301600.1	Rep_3	319	1095	-	plasmid replication protein	Tetragenococcus halophilus HO	plasmid pHDC-HO
NC_011667.1	78	YP_002364205.1	RepA_C	37667	38719	+	plasmid encoded RepA protein	Thauera sp. MZ1T	plasmid pTha01
NC_017998.1	111	YP_006393453.1	Rep_3	102403	103494	+	initiator RepB protein	Thermoanaerobacterium saccharolyticum JW/SL-YS485	plasmid pMU3262
NC_013177.1	21	YP_003162702.1	Rrf2	15898	17760	+	Rep	Thermococcus sp. AMT11	plasmid pAMT11
NC_011961.1	918	YP_002524047.1	ParBc	746204	747190	+	stage 0 sporulation protein J	Thermomicrobium roseum DSM 5159	plasmid unnamed
NC_010878.1	21	YP_001966081.1	_	17390	18877	-	putative replication protein	Thermus sp. 4C	plasmid pL4C
NC_017590.1	143	YP_006061673.1	ParBc	109354	110256	-	putative transcriptional regulator	Thermus thermophilus JL-18	plasmid pTTJL1802
NC_017588.1	266	YP_006059906.1	RPA	224787	226178	-	Replication initiator protein A	Thermus thermophilus JL-18	plasmid pTTJL1801
NC_013930.1	240	YP_003494734.1	RPA	138201	139313	+	Replication initiator protein A	Thioalkalivibrio sp. K90mix	plasmid pTK9001
NC_014154.1	46	YP_003644884.1	Replicase	34037	35257	+	plasmid replicase	Thiomonas intermedia K12	plasmid pTINT01
NC_017966.1	690	YP_006381697.1	Rrf2	46705	47880	+	GntR family transcriptional regulator	Tistrella mobilis KA081020-065	plasmid pTM2
NC_017966.1	690	YP_006382238.1	RepA_C	656801	657778	-	hypothetical protein	Tistrella mobilis KA081020-065	plasmid pTM2
NC_017957.1	693	YP_006373136.1	RPA	156147	157436	+	replication protein A	Tistrella mobilis KA081020-065	plasmid pTM1
NC_017957.1	693	YP_006373007.1	_	20617	22251	+	DNA replication and repair protein RecF	Tistrella mobilis KA081020-065	plasmid pTM1
NC_017958.1	1127	YP_006373699.1	Toprim_N	105883	107778	-	DNA primase	Tistrella mobilis KA081020-065	plasmid pTM3
NC_015386.1	166	YP_004366871.1	RepA_C	151481	152494	+	hypothetical protein	Treponema succinifaciens DSM 2489	plasmid pTRESU01
NC_018021.1	25	YP_006442317.1	ParBc	8278	9114	+	ParB family protein	Turneriella parva DSM 21527	plasmid pTURPA.01
NC_008771.1	31	YP_980135.1	TrfA	20815	21681	+	hypothetical protein	Verminephrobacter eiseniae EF01-2	plasmid pVEIS01
NC_008771.1	31	YP_980145.1	TrfA	26013	26834	+	hypothetical protein	Verminephrobacter eiseniae EF01-2	plasmid pVEIS01
NC_015409.1	58	YP_004377737.1	ParBc	7972	8898	+	putative plasmid partitioning protein	Verrucosispora maris AB-18-032	plasmid pVMKU
NC_005250.1	65	NP_943565.1	_	26817	27731	-	putative replication protein	Vibrio anguillarum 775	plasmid pJM1
NC_006842.1	46	YP_207132.1	_	655	1638	-	DNA primase TraC	Vibrio fischeri ES114	plasmid pES100
NC_011185.1	179	YP_002157503.1	COG0210	133863	136151	+	ATP-dependent DNA helicase Rep	Vibrio fischeri MJ11	plasmid pMJ100
NC_011185.1	179	YP_002157364.1	_	3724	4704	-	DNA replication terminus site-binding protein %28Ter protein%29	Vibrio fischeri MJ11	plasmid pMJ100
NC_009777.1	89	YP_001436117.1	Rep_3	64728	65804	-	replication protein	Vibrio harveyi ATCC BAA-1116	plasmid pVIBHAR
NC_015156.1	247	YP_004250909.1	KfrA_N	193121	194077	+	putative Methyl-accepting chemotaxis protein	Vibrio nigripulchritudo	plasmid VIBNI_pA
NC_010114.1	31	YP_001595765.1	Rep_3	15580	16656	-	replication initiation protein	Vibrio sp. 09022	plasmid p09022A
NC_010113.1	81	YP_001595663.1	TrfA	6809	7597	-	trans replication factor TrfA1	Vibrio sp. 0908	plasmid p0908
NC_010113.1	81	YP_001595671.1	Rep_3	11615	12652	-	replication initiation protein RepB	Vibrio sp. 0908	plasmid p0908
NC_010614.1	82	YP_001853804.1	ParBc	39712	41568	-	ParB domain protein nuclease	Vibrio tapetis	plasmid pVT1
NC_010614.1	82	YP_001853844.1	ParBc	77498	78472	-	putative partition protein	Vibrio tapetis	plasmid pVT1
NC_009717.1	316	YP_001409244.1	RP-C	2888	4159	+	replication initiation protein RepC	Xanthobacter autotrophicus Py2	plasmid pXAUT01
NC_016053.1	41	YP_004888046.1	RepA_C	64	1251	+	plasmid replication protein RepA1	Xanthomonas arboricola pv. pruni str. CFBP 5530	plasmid pXap41
NC_016053.1	41	YP_004888062.1	_	16819	18312	+	putative replication protein	Xanthomonas arboricola pv. pruni str. CFBP 5530	plasmid pXap41
NC_003921.3	34	NP_644707.1	Replicase	11493	12713	+	replication protein A	Xanthomonas axonopodis pv. citri str. 306	plasmid pXAC33
NC_003922.1	65	NP_644744.1	Replicase	18214	19434	-	replication protein A	Xanthomonas axonopodis pv. citri str. 306	plasmid pXAC64
NC_003922.1	65	NP_644784.1	RepA_C	48639	49748	-	replication protein A	Xanthomonas axonopodis pv. citri str. 306	plasmid pXAC64
NC_010876.1	27	YP_001966017.1	RepA_C	7648	8568	-	probable RepA	Xanthomonas axonopodis pv. glycines	plasmid pXAG81
NC_007506.1	38	YP_361523.1	KfrA_N	4935	5621	+	KfrA protein	Xanthomonas campestris pv. vesicatoria str. 85-10	plasmid pXCV38
NC_007507.1	183	YP_361657.1	RepA_C	108441	109667	-	replication protein A	Xanthomonas campestris pv. vesicatoria str. 85-10	plasmid pXCV183
NC_007507.1	183	YP_361731.1	Rep_3	181061	182371	-	replication protein	Xanthomonas campestris pv. vesicatoria str. 85-10	plasmid pXCV183
NC_007507.1	183	YP_361638.1	COG0210	87305	90616	+	UvrD%2FREP helicase	Xanthomonas campestris pv. vesicatoria str. 85-10	plasmid pXCV183
NC_005240.1	37	NP_942634.1	KfrA_N	25198	25884	-	KfrA	Xanthomonas citri	plasmid pXcB
NC_014170.1	155	YP_003662438.1	Rep_3	137004	138104	+	RepA protein	Xenorhabdus nematophila ATCC 19061	plasmid XNC1_p
NC_010579.1	38	YP_001830967.1	RepA_C	34560	35471	-	plasmid encoded RepA protein	Xylella fastidiosa M23	plasmid pXFAS01
NC_017561.1	26	YP_005999383.1	TrfA	16256	17092	+	P26	Xylella fastidiosa subsp. fastidiosa GB514	plasmid unnamed
NC_008791.1	68	YP_001004128.1	IncFII_repA	66549	67571	+	replication initiation protein	Yersinia enterocolitica subsp. enterocolitica 8081	plasmid pYVe8081
NC_010157.1	68	YP_001604509.1	RepB-RCR_reg	55075	55329	-	replication protein	Yersinia pestis Angola	plasmid new_pCD
NC_010157.1	68	YP_001604507.2	IncFII_repA	53900	54766	-	replication protein	Yersinia pestis Angola	plasmid new_pCD
NC_010158.1	115	YP_001604561.1	Rep_3	32568	33632	+	replication initiation protein	Yersinia pestis Angola	plasmid pMT-pPCP
NC_008122.1	70	YP_636868.1	IncFII_repA	58943	59809	+	replication protein	Yersinia pestis Antiqua	plasmid pCD
NC_008120.1	96	YP_636727.1	Rep_3	44791	45855	+	replication protein A	Yersinia pestis Antiqua	plasmid pMT
NC_009704.1	59	YP_001393282.1	_	39675	42635	-	DNA primase TraC	Yersinia pseudotuberculosis IP 31758	plasmid plasmid_59kb
NC_009705.1	153	YP_001393434.1	Rep_3	150687	151715	+	plasmid replication protein	Yersinia pseudotuberculosis IP 31758	plasmid plasmid_153kb
NC_009705.1	153	YP_001393332.1	_	40729	42777	+	putative DNA replication primase	Yersinia pseudotuberculosis IP 31758	plasmid plasmid_153kb
NC_006154.1	28	YP_068509.1	Rep_3	202	1188	+	plasmid replication protein	Yersinia pseudotuberculosis IP 32953	plasmid pYptb32953
NC_006153.2	69	YP_068418.2	IncFII_repA	4823	5689	-	replication protein	Yersinia pseudotuberculosis IP 32953	plasmid pYV
NC_010635.1	70	YP_001874630.1	IncFII_repA	19213	20079	-	replication protein	Yersinia pseudotuberculosis PB1/+	plasmid pYPTS01
NC_009139.1	158	YP_001101697.1	_	1175	2239	+	plasmid replication protein RepA	Yersinia ruckeri	plasmid pYR1
NC_009139.1	158	YP_001101865.1	_	142842	143717	+	DNA replication terminus site-binding protein	Yersinia ruckeri	plasmid pYR1
NC_010982.1	33	YP_001976128.1	_	8060	9619	+	putative RepA replicase	Zymomonas mobilis subsp. mobilis str. CP4 = NRRL B-14023	plasmid pCP4.2
